# Supplementary material for: Revealing a New Family of D-2-Hydroxyglutarate Dehydrogenases in Escherichia coli and Pantoea ananatis Encoded by ydiJ
Source: Microorganisms. 2022 Aug 31;10(9):1766. doi: 10.3390/microorganisms10091766 (PMC9504171; doi:10.3390/microorganisms10091766)
Supplement: Supplementary file 1 [file microorganisms-10-01766-s001.zip]

Archive with 4 entries (4 files):
- Figure S1.pdf
- Supplementary.pdf
- Table S2.xlsx
- Table S3.xlsx
