# Supplementary material for: Revealing a New Family of D-2-Hydroxyglutarate Dehydrogenases in Escherichia coli and Pantoea ananatis Encoded by ydiJ
Source: Microorganisms. 2022 Aug 31;10(9):1766. doi: 10.3390/microorganisms10091766 (PMC9504171; doi:10.3390/microorganisms10091766)
Supplement: Supplementary file 1 [file microorganisms-10-01766-s001.zip › Table S2.xlsx]

## Sheet: Лист1
Organism	Blast Name	Score	Number of Hits	Description
Proteobacteria	proteobacteria		1000
.Gammaproteobacteria	g-proteobacteria		997
..Enterobacterales	enterobacteria		402
...Enterobacteriaceae	enterobacteria	2075	5	Enterobacteriaceae hits
...Escherichia coli	enterobacteria	2072	1	Escherichia coli hits
...Shigella	enterobacteria	2061	1	Shigella hits
...Shigella dysenteriae	enterobacteria	2058	1	Shigella dysenteriae hits
...Escherichia whittamii	enterobacteria	2034	1	Escherichia whittamii hits
...Escherichia	enterobacteria	2033	1	Escherichia hits
...Escherichia albertii	enterobacteria	2017	1	Escherichia albertii hits
...Escherichia fergusonii	enterobacteria	1988	1	Escherichia fergusonii hits
...Citrobacter	enterobacteria	1925	5	Citrobacter hits
...Citrobacter farmeri	enterobacteria	1922	1	Citrobacter farmeri hits
...Citrobacter freundii complex	enterobacteria	1919	1	Citrobacter freundii complex hits
...Citrobacter tructae	enterobacteria	1914	1	Citrobacter tructae hits
...Citrobacter telavivensis	enterobacteria	1911	1	Citrobacter telavivensis hits
...Citrobacter werkmanii	enterobacteria	1911	1	Citrobacter werkmanii hits
...Citrobacter rodentium	enterobacteria	1910	1	Citrobacter rodentium hits
...Enterobacter	enterobacteria	1905	2	Enterobacter hits
...Citrobacter koseri	enterobacteria	1904	1	Citrobacter koseri hits
...Citrobacter arsenatis	enterobacteria	1903	1	Citrobacter arsenatis hits
...Enterobacter cloacae complex	enterobacteria	1900	2	Enterobacter cloacae complex hits
...Enterobacter vonholyi	enterobacteria	1899	1	Enterobacter vonholyi hits
...Enterobacter quasiroggenkampii	enterobacteria	1899	1	Enterobacter quasiroggenkampii hits
...Citrobacter braakii	enterobacteria	1898	1	Citrobacter braakii hits
...Enterobacter soli	enterobacteria	1897	1	Enterobacter soli hits
...Citrobacter sedlakii	enterobacteria	1897	1	Citrobacter sedlakii hits
...Enterobacter cloacae	enterobacteria	1897	1	Enterobacter cloacae hits
...Enterobacter chengduensis	enterobacteria	1896	1	Enterobacter chengduensis hits
...Enterobacter chuandaensis	enterobacteria	1896	1	Enterobacter chuandaensis hits
...Enterobacter kobei	enterobacteria	1894	1	Enterobacter kobei hits
...Enterobacter dykesii	enterobacteria	1894	1	Enterobacter dykesii hits
...Enterobacter asburiae	enterobacteria	1893	1	Enterobacter asburiae hits
...Enterobacter wuhouensis	enterobacteria	1892	1	Enterobacter wuhouensis hits
...Enterobacter sichuanensis	enterobacteria	1892	1	Enterobacter sichuanensis hits
...Citrobacter freundii	enterobacteria	1890	1	Citrobacter freundii hits
...Citrobacter portucalensis	enterobacteria	1890	1	Citrobacter portucalensis hits
...Enterobacter oligotrophicus	enterobacteria	1889	1	Enterobacter oligotrophicus hits
...Enterobacter quasimori	enterobacteria	1885	1	Enterobacter quasimori hits
...Enterobacter cancerogenus	enterobacteria	1883	1	Enterobacter cancerogenus hits
...Leclercia adecarboxylata	enterobacteria	1882	1	Leclercia adecarboxylata hits
...Lelliottia aquatilis	enterobacteria	1882	1	Lelliottia aquatilis hits
...Enterobacter mori	enterobacteria	1882	1	Enterobacter mori hits
...Enterobacter huaxiensis	enterobacteria	1882	1	Enterobacter huaxiensis hits
...Salmonella bongori	enterobacteria	1877	1	Salmonella bongori hits
...Lelliottia nimipressuralis	enterobacteria	1876	1	Lelliottia nimipressuralis hits
...Enterobacter quasihormaechei	enterobacteria	1876	1	Enterobacter quasihormaechei hits
...Salmonella	enterobacteria	1875	1	Salmonella hits
...Kluyvera ascorbata	enterobacteria	1872	1	Kluyvera ascorbata hits
...Kluyvera sichuanensis	enterobacteria	1872	1	Kluyvera sichuanensis hits
...Kluyvera georgiana	enterobacteria	1871	1	Kluyvera georgiana hits
...Lelliottia amnigena	enterobacteria	1870	1	Lelliottia amnigena hits
...Kluyvera cryocrescens	enterobacteria	1870	1	Kluyvera cryocrescens hits
...Phytobacter diazotrophicus	enterobacteria	1864	1	Phytobacter diazotrophicus hits
...Enterobacter timonensis	enterobacteria	1864	1	Enterobacter timonensis hits
...Yokenella regensburgei	enterobacteria	1863	1	Yokenella regensburgei hits
...Trabulsiella guamensis	enterobacteria	1862	1	Trabulsiella guamensis hits
...Leclercia pneumoniae	enterobacteria	1862	1	Leclercia pneumoniae hits
...Kosakonia oryzendophytica	enterobacteria	1860	1	Kosakonia oryzendophytica hits
...Kosakonia oryzae	enterobacteria	1860	1	Kosakonia oryzae hits
...Kosakonia	enterobacteria	1860	1	Kosakonia hits
...Raoultella	enterobacteria	1859	3	Raoultella hits
...Intestinirhabdus alba	enterobacteria	1858	1	Intestinirhabdus alba hits
...Trabulsiella odontotermitis	enterobacteria	1858	1	Trabulsiella odontotermitis hits
...Klebsiella africana	enterobacteria	1855	1	Klebsiella africana hits
...Klebsiella	enterobacteria	1854	5	Klebsiella hits
...Kosakonia cowanii	enterobacteria	1854	1	Kosakonia cowanii hits
...Kosakonia pseudosacchari	enterobacteria	1853	1	Kosakonia pseudosacchari hits
...Klebsiella spallanzanii	enterobacteria	1853	1	Klebsiella spallanzanii hits
...Pseudocitrobacter faecalis	enterobacteria	1852	1	Pseudocitrobacter faecalis hits
...Scandinavium goeteborgense	enterobacteria	1850	1	Scandinavium goeteborgense hits
...Kosakonia sacchari	enterobacteria	1850	1	Kosakonia sacchari hits
...Kosakonia oryziphila	enterobacteria	1848	1	Kosakonia oryziphila hits
...Klebsiella indica	enterobacteria	1848	1	Klebsiella indica hits
...Klebsiella huaxiensis	enterobacteria	1848	1	Klebsiella huaxiensis hits
...Phytobacter massiliensis	enterobacteria	1846	1	Phytobacter massiliensis hits
...Kosakonia arachidis	enterobacteria	1846	1	Kosakonia arachidis hits
...[Enterobacter] lignolyticus	enterobacteria	1846	1	[Enterobacter] lignolyticus hits
...Klebsiella michiganensis	enterobacteria	1844	1	Klebsiella michiganensis hits
...Kosakonia quasisacchari	enterobacteria	1842	1	Kosakonia quasisacchari hits
...Klebsiella oxytoca	enterobacteria	1842	1	Klebsiella oxytoca hits
...Kluyvera intermedia	enterobacteria	1840	1	Kluyvera intermedia hits
...Klebsiella aerogenes	enterobacteria	1839	1	Klebsiella aerogenes hits
...Raoultella terrigena	enterobacteria	1832	1	Raoultella terrigena hits
...Franconibacter	enterobacteria	1832	1	Franconibacter hits
...Pseudescherichia vulneris	enterobacteria	1831	1	Pseudescherichia vulneris hits
...Superficieibacter electus	enterobacteria	1829	1	Superficieibacter electus hits
...Cronobacter malonaticus	enterobacteria	1829	1	Cronobacter malonaticus hits
...Franconibacter helveticus	enterobacteria	1827	1	Franconibacter helveticus hits
...Cronobacter turicensis	enterobacteria	1826	1	Cronobacter turicensis hits
...Cronobacter universalis	enterobacteria	1825	1	Cronobacter universalis hits
...Cronobacter sakazakii	enterobacteria	1825	1	Cronobacter sakazakii hits
...Cronobacter muytjensii	enterobacteria	1822	1	Cronobacter muytjensii hits
...Cronobacter condimenti	enterobacteria	1820	1	Cronobacter condimenti hits
...Cedecea colo	enterobacteria	1815	1	Cedecea colo hits
...Buttiauxella massiliensis	enterobacteria	1814	1	Buttiauxella massiliensis hits
...Buttiauxella noackiae	enterobacteria	1813	1	Buttiauxella noackiae hits
...Buttiauxella brennerae	enterobacteria	1811	1	Buttiauxella brennerae hits
...Cedecea davisae	enterobacteria	1811	1	Cedecea davisae hits
...Pluralibacter gergoviae	enterobacteria	1811	1	Pluralibacter gergoviae hits
...Buttiauxella gaviniae	enterobacteria	1810	1	Buttiauxella gaviniae hits
...Buttiauxella izardii	enterobacteria	1808	1	Buttiauxella izardii hits
...Buttiauxella agrestis	enterobacteria	1805	1	Buttiauxella agrestis hits
...Cedecea lapagei	enterobacteria	1803	1	Cedecea lapagei hits
...Siccibacter colletis	enterobacteria	1798	1	Siccibacter colletis hits
...Cedecea neteri	enterobacteria	1797	1	Cedecea neteri hits
...Buttiauxella	enterobacteria	1797	1	Buttiauxella hits
...Cronobacter dublinensis	enterobacteria	1796	1	Cronobacter dublinensis hits
...Entomohabitans teleogrylli	enterobacteria	1796	1	Entomohabitans teleogrylli hits
...Buttiauxella warmboldiae	enterobacteria	1794	1	Buttiauxella warmboldiae hits
...Atlantibacter hermannii	enterobacteria	1791	1	Atlantibacter hermannii hits
...Atlantibacter subterranea	enterobacteria	1788	1	Atlantibacter subterranea hits
...Shimwellia blattae	enterobacteria	1779	1	Shimwellia blattae hits
...Siccibacter turicensis	enterobacteria	1778	1	Siccibacter turicensis hits
...Mangrovibacter phragmitis	enterobacteria	1768	1	Mangrovibacter phragmitis hits
...Erwinia iniecta	enterobacteria	1766	1	Erwinia iniecta hits
...Mangrovibacter yixingensis	enterobacteria	1766	1	Mangrovibacter yixingensis hits
...Shimwellia pseudoproteus	enterobacteria	1763	1	Shimwellia pseudoproteus hits
...Mangrovibacter plantisponsor	enterobacteria	1758	1	Mangrovibacter plantisponsor hits
...Jejubacter calystegiae	enterobacteria	1756	1	Jejubacter calystegiae hits
...[Pantoea] beijingensis	enterobacteria	1739	1	[Pantoea] beijingensis hits
...Erwinia toletana	enterobacteria	1736	1	Erwinia toletana hits
...Erwinia phyllosphaerae	enterobacteria	1735	1	Erwinia phyllosphaerae hits
...Serratia inhibens	enterobacteria	1721	1	Serratia inhibens hits
...Pantoea conspicua	enterobacteria	1721	1	Pantoea conspicua hits
...Pantoea alhagi	enterobacteria	1720	1	Pantoea alhagi hits
...Serratia fonticola	enterobacteria	1719	1	Serratia fonticola hits
...Serratia	enterobacteria	1718	4	Serratia hits
...Pantoea rodasii	enterobacteria	1718	1	Pantoea rodasii hits
...Serratia oryzae	enterobacteria	1715	1	Serratia oryzae hits
...Erwinia typographi	enterobacteria	1715	1	Erwinia typographi hits
...Serratia rubidaea	enterobacteria	1715	1	Serratia rubidaea hits
...Pantoea endophytica	enterobacteria	1714	1	Pantoea endophytica hits
...Gibbsiella quercinecans	enterobacteria	1714	1	Gibbsiella quercinecans hits
...Serratia quinivorans	enterobacteria	1714	1	Serratia quinivorans hits
...Chania multitudinisentens	enterobacteria	1714	1	Chania multitudinisentens hits
...Pantoea cypripedii	enterobacteria	1714	1	Pantoea cypripedii hits
...Serratia nematodiphila	enterobacteria	1712	1	Serratia nematodiphila hits
...Pantoea brenneri	enterobacteria	1712	1	Pantoea brenneri hits
...Mixta calida	enterobacteria	1712	1	Mixta calida hits
...Serratia marcescens	enterobacteria	1711	1	Serratia marcescens hits
...Serratia surfactantfaciens	enterobacteria	1711	1	Serratia surfactantfaciens hits
...Serratia grimesii	enterobacteria	1710	1	Serratia grimesii hits
...Pantoea rwandensis	enterobacteria	1709	1	Pantoea rwandensis hits
...Erwinia billingiae	enterobacteria	1709	1	Erwinia billingiae hits
...Type-D symbiont of Plautia stali	enterobacteria	1709	1	Type-D symbiont of Plautia stali hits
...Serratia entomophila	enterobacteria	1708	1	Serratia entomophila hits
...Mixta mediterraneensis	enterobacteria	1707	1	Mixta mediterraneensis hits
...Erwinia gerundensis	enterobacteria	1707	1	Erwinia gerundensis hits
...Serratia liquefaciens	enterobacteria	1707	1	Serratia liquefaciens hits
...Serratia proteamaculans	enterobacteria	1706	1	Serratia proteamaculans hits
...Yersinia mollaretii	enterobacteria	1705	1	Yersinia mollaretii hits
...Serratia odorifera	enterobacteria	1705	1	Serratia odorifera hits
...Erwinia endophytica	enterobacteria	1704	1	Erwinia endophytica hits
...Yersinia aleksiciae	enterobacteria	1704	1	Yersinia aleksiciae hits
...Hafnia paralvei	enterobacteria	1704	1	Hafnia paralvei hits
...Pantoea vagans	enterobacteria	1703	1	Pantoea vagans hits
...Pantoea	enterobacteria	1702	4	Pantoea hits
...Pantoea coffeiphila	enterobacteria	1701	1	Pantoea coffeiphila hits
...Pantoea eucalypti	enterobacteria	1701	1	Pantoea eucalypti hits
...Pantoea agglomerans	enterobacteria	1701	1	Pantoea agglomerans hits
...Mixta theicola	enterobacteria	1700	1	Mixta theicola hits
...Pantoea dispersa	enterobacteria	1700	1	Pantoea dispersa hits
...Yersinia pekkanenii	enterobacteria	1699	1	Yersinia pekkanenii hits
...Yersinia massiliensis	enterobacteria	1699	1	Yersinia massiliensis hits
...Mixta gaviniae	enterobacteria	1699	1	Mixta gaviniae hits
...Edaphovirga cremea	enterobacteria	1699	1	Edaphovirga cremea hits
...Serratia ficaria	enterobacteria	1699	1	Serratia ficaria hits
...Pantoea wallisii	enterobacteria	1699	1	Pantoea wallisii hits
...Pantoea latae	enterobacteria	1699	1	Pantoea latae hits
...Pectobacterium	enterobacteria	1697	4	Pectobacterium hits
...Pantoea ananatis	enterobacteria	1697	1	Pantoea ananatis hits
...Pectobacterium fontis	enterobacteria	1697	1	Pectobacterium fontis hits
...Pectobacterium carotovorum	enterobacteria	1697	1	Pectobacterium carotovorum hits
...Yersinia thracica	enterobacteria	1697	1	Yersinia thracica hits
...Pectobacterium zantedeschiae	enterobacteria	1696	1	Pectobacterium zantedeschiae hits
...Yersinia	enterobacteria	1696	3	Yersinia hits
...Pantoea allii	enterobacteria	1696	1	Pantoea allii hits
...Hafnia alvei	enterobacteria	1696	1	Hafnia alvei hits
...Pectobacterium aroidearum	enterobacteria	1696	1	Pectobacterium aroidearum hits
...Pectobacterium odoriferum	enterobacteria	1696	1	Pectobacterium odoriferum hits
...Yersinia bercovieri	enterobacteria	1695	1	Yersinia bercovieri hits
...Lonsdalea britannica	enterobacteria	1695	1	Lonsdalea britannica hits
...Pectobacterium atrosepticum	enterobacteria	1695	1	Pectobacterium atrosepticum hits
...[Erwinia] mediterraneensis	enterobacteria	1695	1	[Erwinia] mediterraneensis hits
...Pectobacterium peruviense	enterobacteria	1695	1	Pectobacterium peruviense hits
...Pectobacterium brasiliense	enterobacteria	1695	1	Pectobacterium brasiliense hits
...Pectobacterium aquaticum	enterobacteria	1695	1	Pectobacterium aquaticum hits
...Pectobacterium wasabiae	enterobacteria	1694	1	Pectobacterium wasabiae hits
...Yersinia alsatica	enterobacteria	1694	1	Yersinia alsatica hits
...Brenneria izadpanahii	enterobacteria	1694	1	Brenneria izadpanahii hits
...Obesumbacterium proteus	enterobacteria	1693	1	Obesumbacterium proteus hits
...Yersinia frederiksenii	enterobacteria	1693	1	Yersinia frederiksenii hits
...Pantoea deleyi	enterobacteria	1693	1	Pantoea deleyi hits
...Pectobacterium actinidiae	enterobacteria	1692	1	Pectobacterium actinidiae hits
...Pectobacterium polonicum	enterobacteria	1692	1	Pectobacterium polonicum hits
...Dickeya	enterobacteria	1692	2	Dickeya hits
...Kalamiella piersonii	enterobacteria	1692	1	Kalamiella piersonii hits
...Erwinia aphidicola	enterobacteria	1692	1	Erwinia aphidicola hits
...Pectobacterium parmentieri	enterobacteria	1691	1	Pectobacterium parmentieri hits
...Yersinia pseudotuberculosis	enterobacteria	1691	1	Yersinia pseudotuberculosis hits
...Yersinia rohdei	enterobacteria	1691	1	Yersinia rohdei hits
...Yersinia intermedia	enterobacteria	1691	1	Yersinia intermedia hits
...Pectobacterium polaris	enterobacteria	1691	1	Pectobacterium polaris hits
...Pectobacterium betavasculorum	enterobacteria	1691	1	Pectobacterium betavasculorum hits
...Yersinia pestis	enterobacteria	1690	1	Yersinia pestis hits
...Yersinia similis	enterobacteria	1690	1	Yersinia similis hits
...Pantoea anthophila	enterobacteria	1690	1	Pantoea anthophila hits
...Chimaeribacter coloradensis	enterobacteria	1690	1	Chimaeribacter coloradensis hits
...Brenneria roseae	enterobacteria	1689	1	Brenneria roseae hits
...Serratia rhizosphaerae	enterobacteria	1688	1	Serratia rhizosphaerae hits
...Rouxiella aceris	enterobacteria	1687	1	Rouxiella aceris hits
...Dickeya parazeae	enterobacteria	1687	1	Dickeya parazeae hits
...Mixta intestinalis	enterobacteria	1687	1	Mixta intestinalis hits
...Yersinia kristensenii	enterobacteria	1686	1	Yersinia kristensenii hits
...Brenneria goodwinii	enterobacteria	1686	1	Brenneria goodwinii hits
...Dickeya lacustris	enterobacteria	1686	1	Dickeya lacustris hits
...Rahnella bonaserana	enterobacteria	1685	1	Rahnella bonaserana hits
...Lonsdalea iberica	enterobacteria	1684	1	Lonsdalea iberica hits
...Erwinia mallotivora	enterobacteria	1684	1	Erwinia mallotivora hits
...Dickeya oryzae	enterobacteria	1684	1	Dickeya oryzae hits
...Samsonia erythrinae	enterobacteria	1684	1	Samsonia erythrinae hits
...Lonsdalea quercina	enterobacteria	1684	1	Lonsdalea quercina hits
...Dickeya chrysanthemi	enterobacteria	1683	1	Dickeya chrysanthemi hits
...Yersiniaceae	enterobacteria	1682	1	Yersiniaceae hits
...Chimaeribacter californicus	enterobacteria	1682	1	Chimaeribacter californicus hits
...Dickeya zeae	enterobacteria	1681	1	Dickeya zeae hits
...Yersinia enterocolitica	enterobacteria	1681	1	Yersinia enterocolitica hits
...Rahnella ecdela	enterobacteria	1681	1	Rahnella ecdela hits
...Erwinia oleae	enterobacteria	1680	1	Erwinia oleae hits
...Yersinia artesiana	enterobacteria	1680	1	Yersinia artesiana hits
...Yersinia canariae	enterobacteria	1680	1	Yersinia canariae hits
...Dickeya dadantii	enterobacteria	1680	1	Dickeya dadantii hits
...Izhakiella australiensis	enterobacteria	1680	1	Izhakiella australiensis hits
...Erwinia rhapontici	enterobacteria	1680	1	Erwinia rhapontici hits
...Dickeya undicola	enterobacteria	1679	1	Dickeya undicola hits
...Rahnella victoriana	enterobacteria	1679	1	Rahnella victoriana hits
...Rahnella variigena	enterobacteria	1679	1	Rahnella variigena hits
...Ewingella americana	enterobacteria	1679	1	Ewingella americana hits
...Chimaeribacter arupi	enterobacteria	1679	1	Chimaeribacter arupi hits
...Mixta tenebrionis	enterobacteria	1679	1	Mixta tenebrionis hits
...Brenneria alni	enterobacteria	1679	1	Brenneria alni hits
...Erwinia piriflorinigrans	enterobacteria	1679	1	Erwinia piriflorinigrans hits
...Brenneria salicis	enterobacteria	1678	1	Brenneria salicis hits
...Brenneria	enterobacteria	1678	1	Brenneria hits
...Rahnella woolbedingensis	enterobacteria	1677	1	Rahnella woolbedingensis hits
...Yersinia hibernica	enterobacteria	1677	1	Yersinia hibernica hits
...Rahnella aceris	enterobacteria	1677	1	Rahnella aceris hits
...Rahnella rivi	enterobacteria	1677	1	Rahnella rivi hits
...Rahnella aquatilis	enterobacteria	1676	1	Rahnella aquatilis hits
...Lonsdalea populi	enterobacteria	1675	1	Lonsdalea populi hits
...Rahnella bruchi	enterobacteria	1675	1	Rahnella bruchi hits
...Dickeya fangzhongdai	enterobacteria	1674	1	Dickeya fangzhongdai hits
...Affinibrenneria salicis	enterobacteria	1674	1	Affinibrenneria salicis hits
...Rouxiella chamberiensis	enterobacteria	1673	1	Rouxiella chamberiensis hits
...Rahnella inusitata	enterobacteria	1673	1	Rahnella inusitata hits
...Musicola keenii	enterobacteria	1673	1	Musicola keenii hits
...Erwinia psidii	enterobacteria	1672	1	Erwinia psidii hits
...Rahnella	enterobacteria	1671	2	Rahnella hits
...Rouxiella badensis	enterobacteria	1670	1	Rouxiella badensis hits
...Rahnella contaminans	enterobacteria	1670	1	Rahnella contaminans hits
...Dickeya solani	enterobacteria	1670	1	Dickeya solani hits
...Yersinia aldovae	enterobacteria	1669	1	Yersinia aldovae hits
...Musicola paradisiaca	enterobacteria	1668	1	Musicola paradisiaca hits
...Brenneria rubrifaciens	enterobacteria	1668	1	Brenneria rubrifaciens hits
...Erwinia persicina	enterobacteria	1667	1	Erwinia persicina hits
...Dickeya dianthicola	enterobacteria	1664	1	Dickeya dianthicola hits
...Rouxiella silvae	enterobacteria	1664	1	Rouxiella silvae hits
...Enterobacillus tribolii	enterobacteria	1662	1	Enterobacillus tribolii hits
...Erwinia tracheiphila	enterobacteria	1659	1	Erwinia tracheiphila hits
...Hafnia psychrotolerans	enterobacteria	1657	1	Hafnia psychrotolerans hits
...Candidatus Erwinia dacicola	enterobacteria	1656	1	Candidatus Erwinia dacicola hits
...Pantoea eucrina	enterobacteria	1651	1	Pantoea eucrina hits
...Erwinia tasmaniensis	enterobacteria	1649	1	Erwinia tasmaniensis hits
...Erwinia amylovora	enterobacteria	1646	1	Erwinia amylovora hits
...Izhakiella capsodis	enterobacteria	1639	1	Izhakiella capsodis hits
...Yersinia entomophaga	enterobacteria	1638	1	Yersinia entomophaga hits
...Yersinia nurmii	enterobacteria	1630	1	Yersinia nurmii hits
...Photorhabdus luminescens	enterobacteria	1626	1	Photorhabdus luminescens hits
...Photorhabdus hainanensis	enterobacteria	1624	1	Photorhabdus hainanensis hits
...Photorhabdus bodei	enterobacteria	1624	1	Photorhabdus bodei hits
...Photorhabdus caribbeanensis	enterobacteria	1623	1	Photorhabdus caribbeanensis hits
...Photorhabdus noenieputensis	enterobacteria	1622	1	Photorhabdus noenieputensis hits
...Providencia	enterobacteria	1622	3	Providencia hits
...Yersinia ruckeri	enterobacteria	1622	1	Yersinia ruckeri hits
...Photorhabdus hindustanensis	enterobacteria	1620	1	Photorhabdus hindustanensis hits
...Photorhabdus akhurstii	enterobacteria	1618	1	Photorhabdus akhurstii hits
...Photorhabdus aegyptia	enterobacteria	1618	1	Photorhabdus aegyptia hits
...Providencia vermicola	enterobacteria	1618	1	Providencia vermicola hits
...Photorhabdus	enterobacteria	1618	1	Photorhabdus hits
...Serratia microhaemolytica	enterobacteria	1616	1	Serratia microhaemolytica hits
...Providencia rustigianii	enterobacteria	1616	1	Providencia rustigianii hits
...Xenorhabdus stockiae	enterobacteria	1615	1	Xenorhabdus stockiae hits
...Xenorhabdus eapokensis	enterobacteria	1613	1	Xenorhabdus eapokensis hits
...Xenorhabdus ishibashii	enterobacteria	1613	1	Xenorhabdus ishibashii hits
...Xenorhabdus indica	enterobacteria	1613	1	Xenorhabdus indica hits
...Providencia stuartii	enterobacteria	1612	1	Providencia stuartii hits
...Photorhabdus namnaonensis	enterobacteria	1611	1	Photorhabdus namnaonensis hits
...Xenorhabdus beddingii	enterobacteria	1611	1	Xenorhabdus beddingii hits
...Xenorhabdus kozodoii	enterobacteria	1611	1	Xenorhabdus kozodoii hits
...Xenorhabdus innexi	enterobacteria	1610	1	Xenorhabdus innexi hits
...Serratia symbiotica	enterobacteria	1610	1	Serratia symbiotica hits
...Xenorhabdus doucetiae	enterobacteria	1610	1	Xenorhabdus doucetiae hits
...Xenorhabdus khoisanae	enterobacteria	1609	1	Xenorhabdus khoisanae hits
...Xenorhabdus cabanillasii	enterobacteria	1608	1	Xenorhabdus cabanillasii hits
...Photorhabdus thracensis	enterobacteria	1608	1	Photorhabdus thracensis hits
...Xenorhabdus budapestensis	enterobacteria	1606	1	Xenorhabdus budapestensis hits
...Xenorhabdus vietnamensis	enterobacteria	1606	1	Xenorhabdus vietnamensis hits
...Xenorhabdus thuongxuanensis	enterobacteria	1605	1	Xenorhabdus thuongxuanensis hits
...Photorhabdus khanii	enterobacteria	1605	1	Photorhabdus khanii hits
...Xenorhabdus szentirmaii	enterobacteria	1603	1	Xenorhabdus szentirmaii hits
...Photorhabdus tasmaniensis	enterobacteria	1603	1	Photorhabdus tasmaniensis hits
...Xenorhabdus griffiniae	enterobacteria	1601	1	Xenorhabdus griffiniae hits
...Providencia alcalifaciens	enterobacteria	1601	1	Providencia alcalifaciens hits
...Xenorhabdus miraniensis	enterobacteria	1600	1	Xenorhabdus miraniensis hits
...Photorhabdus cinerea	enterobacteria	1600	1	Photorhabdus cinerea hits
...Photorhabdus stackebrandtii	enterobacteria	1600	1	Photorhabdus stackebrandtii hits
...Providencia heimbachae	enterobacteria	1600	1	Providencia heimbachae hits
...Photorhabdus australis	enterobacteria	1599	1	Photorhabdus australis hits
...Providencia burhodogranariea	enterobacteria	1597	1	Providencia burhodogranariea hits
...Xenorhabdus ehlersii	enterobacteria	1595	1	Xenorhabdus ehlersii hits
...Budvicia aquatica	enterobacteria	1595	1	Budvicia aquatica hits
...Xenorhabdus nematophila	enterobacteria	1595	1	Xenorhabdus nematophila hits
...Pragia fontium	enterobacteria	1594	1	Pragia fontium hits
...Photorhabdus asymbiotica	enterobacteria	1594	1	Photorhabdus asymbiotica hits
...Xenorhabdus japonica	enterobacteria	1590	1	Xenorhabdus japonica hits
...Xenorhabdus lircayensis	enterobacteria	1590	1	Xenorhabdus lircayensis hits
...Xenorhabdus poinarii	enterobacteria	1589	1	Xenorhabdus poinarii hits
...Leminorella grimontii	enterobacteria	1587	1	Leminorella grimontii hits
...Photorhabdus heterorhabditis	enterobacteria	1586	1	Photorhabdus heterorhabditis hits
...Xenorhabdus koppenhoeferi	enterobacteria	1586	1	Xenorhabdus koppenhoeferi hits
...Xenorhabdus hominickii	enterobacteria	1585	1	Xenorhabdus hominickii hits
...Xenorhabdus bovienii	enterobacteria	1585	1	Xenorhabdus bovienii hits
...Xenorhabdus mauleonii	enterobacteria	1585	1	Xenorhabdus mauleonii hits
...Acerihabitans arboris	enterobacteria	1584	1	Acerihabitans arboris hits
...Biostraticola tofi	enterobacteria	1576	1	Biostraticola tofi hits
...Moellerella wisconsensis	enterobacteria	1576	1	Moellerella wisconsensis hits
...Proteus cibi	enterobacteria	1575	1	Proteus cibi hits
...Sodalis praecaptivus	enterobacteria	1570	1	Sodalis praecaptivus hits
...Proteus faecis	enterobacteria	1569	1	Proteus faecis hits
...Proteus columbae	enterobacteria	1568	1	Proteus columbae hits
...Insectihabitans xujianqingii	enterobacteria	1567	1	Insectihabitans xujianqingii hits
...Proteus terrae	enterobacteria	1566	1	Proteus terrae hits
...Proteus	enterobacteria	1566	1	Proteus hits
...Proteus vulgaris	enterobacteria	1566	1	Proteus vulgaris hits
...Budvicia diplopodorum	enterobacteria	1565	1	Budvicia diplopodorum hits
...Jinshanibacter allomyrinae	enterobacteria	1564	1	Jinshanibacter allomyrinae hits
...Jinshanibacter zhutongyuii	enterobacteria	1563	1	Jinshanibacter zhutongyuii hits
...Proteus hauseri	enterobacteria	1562	1	Proteus hauseri hits
...Proteus alimentorum	enterobacteria	1561	1	Proteus alimentorum hits
...Proteus mirabilis	enterobacteria	1556	1	Proteus mirabilis hits
...Limnobaculum parvum	enterobacteria	1553	1	Limnobaculum parvum hits
...Tatumella citrea	enterobacteria	1553	1	Tatumella citrea hits
...Leminorella richardii	enterobacteria	1550	1	Leminorella richardii hits
...Tatumella ptyseos	enterobacteria	1549	1	Tatumella ptyseos hits
...Tatumella saanichensis	enterobacteria	1548	1	Tatumella saanichensis hits
...Morganella morganii	enterobacteria	1547	1	Morganella morganii hits
...Proteus myxofaciens	enterobacteria	1545	1	Proteus myxofaciens hits
...Tatumella morbirosei	enterobacteria	1543	1	Tatumella morbirosei hits
...Morganella psychrotolerans	enterobacteria	1522	1	Morganella psychrotolerans hits
...Edwardsiella tarda	enterobacteria	1484	1	Edwardsiella tarda hits
...Plesiomonas shigelloides	enterobacteria	1476	1	Plesiomonas shigelloides hits
...Edwardsiella hoshinae	enterobacteria	1462	1	Edwardsiella hoshinae hits
...Arsenophonus endosymbiont of Nilaparvata lugens	enterobacteria	1442	1	Arsenophonus endosymbiont of Nilaparvata lugens hits
...Edwardsiella	enterobacteria	1441	2	Edwardsiella hits
...Edwardsiella ictaluri	enterobacteria	1428	1	Edwardsiella ictaluri hits
...Rosenbergiella epipactidis	enterobacteria	1392	1	Rosenbergiella epipactidis hits
...Rosenbergiella australiborealis	enterobacteria	1388	1	Rosenbergiella australiborealis hits
...Rosenbergiella nectarea	enterobacteria	1384	1	Rosenbergiella nectarea hits
...Rosenbergiella collisarenosi	enterobacteria	1375	1	Rosenbergiella collisarenosi hits
...Candidatus Pantoea carbekii	enterobacteria	1338	1	Candidatus Pantoea carbekii hits
...Phaseolibacter flectens	enterobacteria	1310	1	Phaseolibacter flectens hits
...Thorsellia anophelis	enterobacteria	1308	1	Thorsellia anophelis hits
..Gilliamella apicola	g-proteobacteria	1387	1	Gilliamella apicola hits
..Orbus hercynius	g-proteobacteria	1368	1	Orbus hercynius hits
..Photobacterium gaetbulicola	g-proteobacteria	1366	1	Photobacterium gaetbulicola hits
..Photobacterium lutimaris	g-proteobacteria	1365	1	Photobacterium lutimaris hits
..Photobacterium jeanii	g-proteobacteria	1364	1	Photobacterium jeanii hits
..Photobacterium rosenbergii	g-proteobacteria	1363	1	Photobacterium rosenbergii hits
..Photobacterium alginatilyticum	g-proteobacteria	1353	1	Photobacterium alginatilyticum hits
..Photobacterium proteolyticum	g-proteobacteria	1353	1	Photobacterium proteolyticum hits
..Vibrio navarrensis	g-proteobacteria	1348	1	Vibrio navarrensis hits
..Photobacterium chitinilyticum	g-proteobacteria	1347	1	Photobacterium chitinilyticum hits
..Photobacterium marinum	g-proteobacteria	1347	1	Photobacterium marinum hits
..Photobacterium lipolyticum	g-proteobacteria	1347	1	Photobacterium lipolyticum hits
..Photobacterium salinisoli	g-proteobacteria	1344	1	Photobacterium salinisoli hits
..Vibrio cidicii	g-proteobacteria	1342	1	Vibrio cidicii hits
..Motilimonas eburnea	g-proteobacteria	1340	1	Motilimonas eburnea hits
..Photobacterium swingsii	g-proteobacteria	1339	1	Photobacterium swingsii hits
..Aeromonas lacus	g-proteobacteria	1339	1	Aeromonas lacus hits
..Photobacterium galatheae	g-proteobacteria	1339	1	Photobacterium galatheae hits
..Vibrio natriegens	g-proteobacteria	1338	1	Vibrio natriegens hits
..Aeromonas jandaei	g-proteobacteria	1338	1	Aeromonas jandaei hits
..Photobacterium ganghwense	g-proteobacteria	1338	1	Photobacterium ganghwense hits
..Aeromonas australiensis	g-proteobacteria	1337	1	Aeromonas australiensis hits
..Photobacterium halotolerans	g-proteobacteria	1337	1	Photobacterium halotolerans hits
..Photobacterium arenosum	g-proteobacteria	1336	1	Photobacterium arenosum hits
..Aeromonas lusitana	g-proteobacteria	1336	1	Aeromonas lusitana hits
..Photobacterium aphoticum	g-proteobacteria	1335	1	Photobacterium aphoticum hits
..Aeromonas fluvialis	g-proteobacteria	1335	1	Aeromonas fluvialis hits
..Grimontia indica	g-proteobacteria	1335	1	Grimontia indica hits
..Aeromonas allosaccharophila	g-proteobacteria	1334	1	Aeromonas allosaccharophila hits
..Vibrio stylophorae	g-proteobacteria	1333	1	Vibrio stylophorae hits
..Aeromonas veronii	g-proteobacteria	1333	1	Aeromonas veronii hits
..Aeromonas sobria	g-proteobacteria	1333	1	Aeromonas sobria hits
..Aeromonas eucrenophila	g-proteobacteria	1332	1	Aeromonas eucrenophila hits
..Salinivibrio kushneri	g-proteobacteria	1332	1	Salinivibrio kushneri hits
..Grimontia hollisae	g-proteobacteria	1332	1	Grimontia hollisae hits
..Photobacterium frigidiphilum	g-proteobacteria	1331	1	Photobacterium frigidiphilum hits
..Photobacterium indicum	g-proteobacteria	1330	1	Photobacterium indicum hits
..Salinivibrio sharmensis	g-proteobacteria	1330	1	Salinivibrio sharmensis hits
..Aeromonas salmonicida	g-proteobacteria	1330	1	Aeromonas salmonicida hits
..Photobacterium sanctipauli	g-proteobacteria	1329	2	Photobacterium sanctipauli hits
..Aeromonas aquatica	g-proteobacteria	1329	1	Aeromonas aquatica hits
..Aeromonas enteropelogenes	g-proteobacteria	1328	1	Aeromonas enteropelogenes hits
..Aeromonas media	g-proteobacteria	1328	1	Aeromonas media hits
..Grimontia celer	g-proteobacteria	1328	1	Grimontia celer hits
..Photobacterium malacitanum	g-proteobacteria	1328	1	Photobacterium malacitanum hits
..Motilimonas cestriensis	g-proteobacteria	1327	1	Motilimonas cestriensis hits
..Photobacterium leiognathi	g-proteobacteria	1327	1	Photobacterium leiognathi hits
..Aeromonas tecta	g-proteobacteria	1327	1	Aeromonas tecta hits
..Aeromonas encheleia	g-proteobacteria	1326	1	Aeromonas encheleia hits
..Aeromonas sanarellii	g-proteobacteria	1326	1	Aeromonas sanarellii hits
..Grimontia marina	g-proteobacteria	1326	1	Grimontia marina hits
..Vibrio mytili	g-proteobacteria	1326	1	Vibrio mytili hits
..Aeromonas rivipollensis	g-proteobacteria	1326	1	Aeromonas rivipollensis hits
..Aeromonas bivalvium	g-proteobacteria	1326	1	Aeromonas bivalvium hits
..Salinivibrio costicola	g-proteobacteria	1325	1	Salinivibrio costicola hits
..Photobacterium lucens	g-proteobacteria	1325	1	Photobacterium lucens hits
..Vibrio campbellii	g-proteobacteria	1324	1	Vibrio campbellii hits
..Enterovibrio nigricans	g-proteobacteria	1324	1	Enterovibrio nigricans hits
..Photobacterium profundum	g-proteobacteria	1323	1	Photobacterium profundum hits
..Aeromonas schubertii	g-proteobacteria	1323	1	Aeromonas schubertii hits
..Salinivibrio siamensis	g-proteobacteria	1322	1	Salinivibrio siamensis hits
..Enterovibrio coralii	g-proteobacteria	1322	1	Enterovibrio coralii hits
..Corallincola spongiicola	g-proteobacteria	1322	1	Corallincola spongiicola hits
..Photobacterium aquae	g-proteobacteria	1322	1	Photobacterium aquae hits
..Aeromonas popoffii	g-proteobacteria	1321	1	Aeromonas popoffii hits
..Aeromonas simiae	g-proteobacteria	1321	1	Aeromonas simiae hits
..Salinivibrio proteolyticus	g-proteobacteria	1321	1	Salinivibrio proteolyticus hits
..Aeromonas hydrophila	g-proteobacteria	1321	1	Aeromonas hydrophila hits
..Photobacterium sanguinicancri	g-proteobacteria	1321	1	Photobacterium sanguinicancri hits
..Aeromonas rivuli	g-proteobacteria	1321	1	Aeromonas rivuli hits
..Photobacterium angustum	g-proteobacteria	1321	1	Photobacterium angustum hits
..Pasteurella dagmatis	g-proteobacteria	1320	1	Pasteurella dagmatis hits
..Aeromonas	g-proteobacteria	1320	1	Aeromonas hits
..Aeromonas caviae	g-proteobacteria	1320	1	Aeromonas caviae hits
..Photobacterium andalusiense	g-proteobacteria	1320	1	Photobacterium andalusiense hits
..Vibrio parahaemolyticus	g-proteobacteria	1319	1	Vibrio parahaemolyticus hits
..Aeromonas piscicola	g-proteobacteria	1319	1	Aeromonas piscicola hits
..Corallincola holothuriorum	g-proteobacteria	1319	1	Corallincola holothuriorum hits
..Photobacterium aquimaris	g-proteobacteria	1319	1	Photobacterium aquimaris hits
..Aeromonas bestiarum	g-proteobacteria	1318	1	Aeromonas bestiarum hits
..Caviibacterium pharyngocola	g-proteobacteria	1318	1	Caviibacterium pharyngocola hits
..Vibrio agarilyticus	g-proteobacteria	1318	1	Vibrio agarilyticus hits
..Corallincola luteus	g-proteobacteria	1318	1	Corallincola luteus hits
..Vibrio fortis	g-proteobacteria	1318	1	Vibrio fortis hits
..Vibrio owensii	g-proteobacteria	1318	1	Vibrio owensii hits
..Aeromonas taiwanensis	g-proteobacteria	1316	1	Aeromonas taiwanensis hits
..Vibrio tritonius	g-proteobacteria	1316	1	Vibrio tritonius hits
..Enterovibrio calviensis	g-proteobacteria	1315	1	Enterovibrio calviensis hits
..Aggregatibacter segnis	g-proteobacteria	1315	1	Aggregatibacter segnis hits
..Vibrio harveyi group	g-proteobacteria	1315	1	Vibrio harveyi group hits
..Aeromonas cavernicola	g-proteobacteria	1314	1	Aeromonas cavernicola hits
..Vibrio quintilis	g-proteobacteria	1314	1	Vibrio quintilis hits
..Vibrio rotiferianus	g-proteobacteria	1314	1	Vibrio rotiferianus hits
..Photobacterium damselae	g-proteobacteria	1313	1	Photobacterium damselae hits
..Aeromonas diversa	g-proteobacteria	1313	1	Aeromonas diversa hits
..Vibrio alfacsensis	g-proteobacteria	1313	1	Vibrio alfacsensis hits
..Photobacterium toruni	g-proteobacteria	1312	1	Photobacterium toruni hits
..Vibrio coralliirubri	g-proteobacteria	1312	1	Vibrio coralliirubri hits
..Vibrio diazotrophicus	g-proteobacteria	1311	1	Vibrio diazotrophicus hits
..Vibrio mangrovi	g-proteobacteria	1311	1	Vibrio mangrovi hits
..Vibrio paracholerae	g-proteobacteria	1311	1	Vibrio paracholerae hits
..Catenovulum agarivorans	g-proteobacteria	1310	1	Catenovulum agarivorans hits
..Vibrio sinensis	g-proteobacteria	1310	1	Vibrio sinensis hits
..Vibrio harveyi	g-proteobacteria	1310	1	Vibrio harveyi hits
..Vibrio metoecus	g-proteobacteria	1310	1	Vibrio metoecus hits
..Vibrio	g-proteobacteria	1310	5	Vibrio hits
..Vibrio pacinii	g-proteobacteria	1310	1	Vibrio pacinii hits
..Vibrio celticus	g-proteobacteria	1309	1	Vibrio celticus hits
..Photobacterium phosphoreum	g-proteobacteria	1309	1	Photobacterium phosphoreum hits
..Photobacterium piscicola	g-proteobacteria	1308	1	Photobacterium piscicola hits
..Vibrio chagasii	g-proteobacteria	1308	1	Vibrio chagasii hits
..Vibrio nigripulchritudo	g-proteobacteria	1308	1	Vibrio nigripulchritudo hits
..Vibrio nitrifigilis	g-proteobacteria	1308	1	Vibrio nitrifigilis hits
..Vibrio hyugaensis	g-proteobacteria	1307	1	Vibrio hyugaensis hits
..Photobacterium carnosum	g-proteobacteria	1307	1	Photobacterium carnosum hits
..Necropsobacter massiliensis	g-proteobacteria	1307	1	Necropsobacter massiliensis hits
..Vibrio mimicus	g-proteobacteria	1307	1	Vibrio mimicus hits
..Vibrio proteolyticus	g-proteobacteria	1306	1	Vibrio proteolyticus hits
..Aggregatibacter aphrophilus	g-proteobacteria	1306	1	Aggregatibacter aphrophilus hits
..Vibrio antiquarius	g-proteobacteria	1306	2	Vibrio antiquarius hits
..Photobacterium kishitanii	g-proteobacteria	1306	1	Photobacterium kishitanii hits
..Vibrio chemaguriensis	g-proteobacteria	1306	2	Vibrio chemaguriensis hits
..Enterovibrio norvegicus	g-proteobacteria	1306	1	Enterovibrio norvegicus hits
..Vibrio bathopelagicus	g-proteobacteria	1306	1	Vibrio bathopelagicus hits
..Testudinibacter aquarius	g-proteobacteria	1306	1	Testudinibacter aquarius hits
..Vibrio scophthalmi	g-proteobacteria	1306	1	Vibrio scophthalmi hits
..Vibrio salilacus	g-proteobacteria	1305	1	Vibrio salilacus hits
..Vibrio brasiliensis	g-proteobacteria	1305	1	Vibrio brasiliensis hits
..Enterovibrio baiacu	g-proteobacteria	1305	1	Enterovibrio baiacu hits
..Chelonobacter oris	g-proteobacteria	1305	1	Chelonobacter oris hits
..Vibrio ziniensis	g-proteobacteria	1305	1	Vibrio ziniensis hits
..Vibrio cholerae	g-proteobacteria	1305	1	Vibrio cholerae hits
..Vibrio lentus	g-proteobacteria	1304	1	Vibrio lentus hits
..Photobacterium iliopiscarium	g-proteobacteria	1304	1	Photobacterium iliopiscarium hits
..Vibrio cincinnatiensis	g-proteobacteria	1304	1	Vibrio cincinnatiensis hits
..Vibrio gigantis	g-proteobacteria	1304	1	Vibrio gigantis hits
..Cricetibacter osteomyelitidis	g-proteobacteria	1304	1	Cricetibacter osteomyelitidis hits
..Haemophilus parainfluenzae	g-proteobacteria	1303	1	Haemophilus parainfluenzae hits
..Vibrio vulnificus	g-proteobacteria	1303	1	Vibrio vulnificus hits
..Vibrio splendidus	g-proteobacteria	1303	1	Vibrio splendidus hits
..Vibrio gallaecicus	g-proteobacteria	1303	1	Vibrio gallaecicus hits
..Vibrio tasmaniensis	g-proteobacteria	1302	1	Vibrio tasmaniensis hits
..Bisgaardia hudsonensis	g-proteobacteria	1301	1	Bisgaardia hudsonensis hits
..Vibrio penaeicida	g-proteobacteria	1301	1	Vibrio penaeicida hits
..Vibrio viridaestus	g-proteobacteria	1301	1	Vibrio viridaestus hits
..Vibrio tapetis	g-proteobacteria	1301	1	Vibrio tapetis hits
..Vibrio echinoideorum	g-proteobacteria	1301	1	Vibrio echinoideorum hits
..Vibrio aquimaris	g-proteobacteria	1301	1	Vibrio aquimaris hits
..Vibrio toranzoniae	g-proteobacteria	1301	1	Vibrio toranzoniae hits
..Vibrio albus	g-proteobacteria	1301	1	Vibrio albus hits
..Vibrio aerogenes	g-proteobacteria	1300	1	Vibrio aerogenes hits
..Vibrio xiamenensis	g-proteobacteria	1300	1	Vibrio xiamenensis hits
..Vibrio injensis	g-proteobacteria	1300	1	Vibrio injensis hits
..Vibrio coralliilyticus	g-proteobacteria	1299	1	Vibrio coralliilyticus hits
..Vibrio nereis	g-proteobacteria	1299	1	Vibrio nereis hits
..Vibrio crassostreae	g-proteobacteria	1299	1	Vibrio crassostreae hits
..Motilimonas pumila	g-proteobacteria	1299	1	Motilimonas pumila hits
..Vibrio qinghaiensis	g-proteobacteria	1299	1	Vibrio qinghaiensis hits
..Haemophilus sputorum	g-proteobacteria	1299	1	Haemophilus sputorum hits
..Vibrio tubiashii	g-proteobacteria	1299	1	Vibrio tubiashii hits
..Vibrio maerlii	g-proteobacteria	1298	1	Vibrio maerlii hits
..Vibrio rhizosphaerae	g-proteobacteria	1298	1	Vibrio rhizosphaerae hits
..Vibrio hepatarius	g-proteobacteria	1298	1	Vibrio hepatarius hits
..Actinobacillus suis	g-proteobacteria	1298	1	Actinobacillus suis hits
..Vibrio aestuarianus	g-proteobacteria	1297	1	Vibrio aestuarianus hits
..Vibrio orientalis	g-proteobacteria	1297	1	Vibrio orientalis hits
..Vibrio kanaloae	g-proteobacteria	1297	1	Vibrio kanaloae hits
..Actinobacillus porcitonsillarum	g-proteobacteria	1297	1	Actinobacillus porcitonsillarum hits
..Haemophilus parahaemolyticus	g-proteobacteria	1296	1	Haemophilus parahaemolyticus hits
..Actinobacillus vicugnae	g-proteobacteria	1296	1	Actinobacillus vicugnae hits
..Vibrio ponticus	g-proteobacteria	1296	1	Vibrio ponticus hits
..Vibrio fluvialis	g-proteobacteria	1296	1	Vibrio fluvialis hits
..Psychromonas aquimarina	g-proteobacteria	1296	1	Psychromonas aquimarina hits
..Vibrio atlanticus	g-proteobacteria	1296	1	Vibrio atlanticus hits
..Zobellella endophytica	g-proteobacteria	1296	1	Zobellella endophytica hits
..Vibrio metschnikovii	g-proteobacteria	1295	1	Vibrio metschnikovii hits
..Aliivibrio sifiae	g-proteobacteria	1295	1	Aliivibrio sifiae hits
..Haemophilus paraphrohaemolyticus	g-proteobacteria	1295	1	Haemophilus paraphrohaemolyticus hits
..Vibrio atypicus	g-proteobacteria	1295	1	Vibrio atypicus hits
..Actinobacillus minor	g-proteobacteria	1294	1	Actinobacillus minor hits
..Vibrio europaeus	g-proteobacteria	1294	1	Vibrio europaeus hits
..Vibrio hippocampi	g-proteobacteria	1294	1	Vibrio hippocampi hits
..Oceanimonas doudoroffii	g-proteobacteria	1294	1	Oceanimonas doudoroffii hits
..Vibrio bivalvicida	g-proteobacteria	1293	1	Vibrio bivalvicida hits
..Psychromonas arctica	g-proteobacteria	1293	1	Psychromonas arctica hits
..Vibrio pectenicida	g-proteobacteria	1292	1	Vibrio pectenicida hits
..Vibrio sinaloensis	g-proteobacteria	1292	1	Vibrio sinaloensis hits
..Conservatibacter flavescens	g-proteobacteria	1292	1	Conservatibacter flavescens hits
..Rodentibacter haemolyticus	g-proteobacteria	1291	1	Rodentibacter haemolyticus hits
..Vibrio furnissii	g-proteobacteria	1291	1	Vibrio furnissii hits
..Actinobacillus ureae	g-proteobacteria	1291	1	Actinobacillus ureae hits
..Aliivibrio finisterrensis	g-proteobacteria	1291	1	Aliivibrio finisterrensis hits
..Aggregatibacter actinomycetemcomitans	g-proteobacteria	1291	1	Aggregatibacter actinomycetemcomitans hits
..Actinobacillus pleuropneumoniae	g-proteobacteria	1291	1	Actinobacillus pleuropneumoniae hits
..Vibrio anguillarum	g-proteobacteria	1291	1	Vibrio anguillarum hits
..Volucribacter psittacicida	g-proteobacteria	1290	1	Volucribacter psittacicida hits
..Vibrio tetraodonis	g-proteobacteria	1290	1	Vibrio tetraodonis hits
..Vibrio renipiscarius	g-proteobacteria	1290	1	Vibrio renipiscarius hits
..Aggregatibacter	g-proteobacteria	1290	1	Aggregatibacter hits
..Vibrio aquaticus	g-proteobacteria	1290	1	Vibrio aquaticus hits
..Rodentibacter ratti	g-proteobacteria	1290	1	Rodentibacter ratti hits
..Vibrio neptunius	g-proteobacteria	1290	1	Vibrio neptunius hits
..Actinobacillus equuli	g-proteobacteria	1290	1	Actinobacillus equuli hits
..Pasteurella oralis	g-proteobacteria	1289	1	Pasteurella oralis hits
..Nicoletella semolina	g-proteobacteria	1289	1	Nicoletella semolina hits
..Vibrio ruber	g-proteobacteria	1289	1	Vibrio ruber hits
..Rodentibacter heidelbergensis	g-proteobacteria	1289	1	Rodentibacter heidelbergensis hits
..Actinobacillus lignieresii	g-proteobacteria	1289	1	Actinobacillus lignieresii hits
..Vibrio ouci	g-proteobacteria	1288	1	Vibrio ouci hits
..Vibrio panuliri	g-proteobacteria	1288	1	Vibrio panuliri hits
..Avibacterium avium	g-proteobacteria	1288	1	Avibacterium avium hits
..Vibrio spartinae	g-proteobacteria	1288	1	Vibrio spartinae hits
..Zobellella denitrificans	g-proteobacteria	1288	1	Zobellella denitrificans hits
..Rodentibacter pneumotropicus	g-proteobacteria	1286	1	Rodentibacter pneumotropicus hits
..Psychromonas ingrahamii	g-proteobacteria	1286	1	Psychromonas ingrahamii hits
..Aliivibrio fischeri	g-proteobacteria	1286	1	Aliivibrio fischeri hits
..Psychromonas antarctica	g-proteobacteria	1286	1	Psychromonas antarctica hits
..Oceanisphaera arctica	g-proteobacteria	1285	1	Oceanisphaera arctica hits
..Actinobacillus seminis	g-proteobacteria	1285	1	Actinobacillus seminis hits
..[Mannheimia] succiniciproducens	g-proteobacteria	1285	1	[Mannheimia] succiniciproducens hits
..Vibrio marinisediminis	g-proteobacteria	1285	1	Vibrio marinisediminis hits
..Vibrio galatheae	g-proteobacteria	1285	1	Vibrio galatheae hits
..Avibacterium gallinarum	g-proteobacteria	1284	1	Avibacterium gallinarum hits
..Oceanimonas baumannii	g-proteobacteria	1284	1	Oceanimonas baumannii hits
..Vibrio hangzhouensis	g-proteobacteria	1284	1	Vibrio hangzhouensis hits
..Pasteurella testudinis	g-proteobacteria	1284	1	Pasteurella testudinis hits
..Rodentibacter myodis	g-proteobacteria	1284	1	Rodentibacter myodis hits
..Rodentibacter trehalosifermentans	g-proteobacteria	1283	1	Rodentibacter trehalosifermentans hits
..Vibrio marisflavi	g-proteobacteria	1283	1	Vibrio marisflavi hits
..Spirabiliibacterium mucosae	g-proteobacteria	1283	1	Spirabiliibacterium mucosae hits
..Rodentibacter mrazii	g-proteobacteria	1283	1	Rodentibacter mrazii hits
..Vibrio gazogenes	g-proteobacteria	1283	1	Vibrio gazogenes hits
..Oceanimonas marisflavi	g-proteobacteria	1283	1	Oceanimonas marisflavi hits
..Zobellella maritima	g-proteobacteria	1283	1	Zobellella maritima hits
..Vibrio rhodolitus	g-proteobacteria	1283	1	Vibrio rhodolitus hits
..Oceanisphaera litoralis	g-proteobacteria	1283	1	Oceanisphaera litoralis hits
..Agarivorans aestuarii	g-proteobacteria	1282	1	Agarivorans aestuarii hits
..Mannheimia bovis	g-proteobacteria	1282	1	Mannheimia bovis hits
..Pasteurella multocida	g-proteobacteria	1282	1	Pasteurella multocida hits
..Oceanimonas smirnovii	g-proteobacteria	1281	1	Oceanimonas smirnovii hits
..Avibacterium volantium	g-proteobacteria	1281	1	Avibacterium volantium hits
..Mannheimia varigena	g-proteobacteria	1281	1	Mannheimia varigena hits
..Psychromonas ossibalaenae	g-proteobacteria	1281	1	Psychromonas ossibalaenae hits
..Catenovulum sediminis	g-proteobacteria	1281	1	Catenovulum sediminis hits
..Vibrio thalassae	g-proteobacteria	1281	1	Vibrio thalassae hits
..Basfia succiniciproducens	g-proteobacteria	1280	1	Basfia succiniciproducens hits
..Glaesserella	g-proteobacteria	1280	1	Glaesserella hits
..Mannheimia granulomatis	g-proteobacteria	1280	1	Mannheimia granulomatis hits
..Actinobacillus porcinus	g-proteobacteria	1280	1	Actinobacillus porcinus hits
..Avibacterium paragallinarum	g-proteobacteria	1280	1	Avibacterium paragallinarum hits
..Thalassomonas viridans	g-proteobacteria	1280	1	Thalassomonas viridans hits
..Mannheimia massilioguelmaensis	g-proteobacteria	1280	1	Mannheimia massilioguelmaensis hits
..Vibrio barjaei	g-proteobacteria	1280	1	Vibrio barjaei hits
..Pasteurella canis	g-proteobacteria	1279	1	Pasteurella canis hits
..Aliivibrio logei	g-proteobacteria	1279	1	Aliivibrio logei hits
..Psychromonas hadalis	g-proteobacteria	1279	1	Psychromonas hadalis hits
..Vibrio mediterranei	g-proteobacteria	1279	1	Vibrio mediterranei hits
..Haemophilus seminalis	g-proteobacteria	1278	1	Haemophilus seminalis hits
..Vibrio azureus	g-proteobacteria	1278	1	Vibrio azureus hits
..Aliivibrio salmonicida	g-proteobacteria	1278	1	Aliivibrio salmonicida hits
..Rodentibacter heylii	g-proteobacteria	1278	1	Rodentibacter heylii hits
..Agarivorans gilvus	g-proteobacteria	1278	1	Agarivorans gilvus hits
..Haemophilus	g-proteobacteria	1277	1	Haemophilus hits
..Rodentibacter rarus	g-proteobacteria	1277	1	Rodentibacter rarus hits
..Oceanisphaera psychrotolerans	g-proteobacteria	1276	1	Oceanisphaera psychrotolerans hits
..Zobellella taiwanensis	g-proteobacteria	1276	1	Zobellella taiwanensis hits
..Tolumonas auensis	g-proteobacteria	1276	1	Tolumonas auensis hits
..Aliagarivorans marinus	g-proteobacteria	1276	1	Aliagarivorans marinus hits
..Haemophilus haemolyticus	g-proteobacteria	1276	1	Haemophilus haemolyticus hits
..Candidatus Enterovibrio escacola	g-proteobacteria	1276	1	Candidatus Enterovibrio escacola hits
..Moritella yayanosii	g-proteobacteria	1276	1	Moritella yayanosii hits
..Vibrio ostreicida	g-proteobacteria	1275	1	Vibrio ostreicida hits
..Actinobacillus capsulatus	g-proteobacteria	1274	1	Actinobacillus capsulatus hits
..Agarivorans litoreus	g-proteobacteria	1274	1	Agarivorans litoreus hits
..Haemophilus paracuniculus	g-proteobacteria	1273	1	Haemophilus paracuniculus hits
..Moritella dasanensis	g-proteobacteria	1273	1	Moritella dasanensis hits
..Pasteurella bettyae	g-proteobacteria	1273	1	Pasteurella bettyae hits
..Haemophilus influenzae	g-proteobacteria	1273	1	Haemophilus influenzae hits
..Aliagarivorans taiwanensis	g-proteobacteria	1273	1	Aliagarivorans taiwanensis hits
..Thaumasiovibrio subtropicus	g-proteobacteria	1273	1	Thaumasiovibrio subtropicus hits
..Pararheinheimera mesophila	g-proteobacteria	1272	1	Pararheinheimera mesophila hits
..Vibrio breoganii	g-proteobacteria	1271	1	Vibrio breoganii hits
..Vibrio zhugei	g-proteobacteria	1271	1	Vibrio zhugei hits
..Oceanisphaera marina	g-proteobacteria	1271	1	Oceanisphaera marina hits
..Actinobacillus succinogenes	g-proteobacteria	1271	1	Actinobacillus succinogenes hits
..Agarivorans albus	g-proteobacteria	1271	1	Agarivorans albus hits
..Vibrio superstes	g-proteobacteria	1269	1	Vibrio superstes hits
..Vibrio comitans	g-proteobacteria	1268	1	Vibrio comitans hits
..Vibrio astriarenae	g-proteobacteria	1268	1	Vibrio astriarenae hits
..Actinobacillus indolicus	g-proteobacteria	1268	1	Actinobacillus indolicus hits
..Vibrio caribbeanicus	g-proteobacteria	1267	1	Vibrio caribbeanicus hits
..Gallibacterium salpingitidis	g-proteobacteria	1267	1	Gallibacterium salpingitidis hits
..Moritella viscosa	g-proteobacteria	1266	1	Moritella viscosa hits
..Pararheinheimera soli	g-proteobacteria	1266	1	Pararheinheimera soli hits
..Pasteurella langaaensis	g-proteobacteria	1266	1	Pasteurella langaaensis hits
..Vibrio palustris	g-proteobacteria	1266	1	Vibrio palustris hits
..Vibrio gangliei	g-proteobacteria	1266	1	Vibrio gangliei hits
..Spirabiliibacterium pneumoniae	g-proteobacteria	1266	1	Spirabiliibacterium pneumoniae hits
..Alishewanella longhuensis	g-proteobacteria	1265	1	Alishewanella longhuensis hits
..Mannheimia haemolytica	g-proteobacteria	1265	1	Mannheimia haemolytica hits
..Histophilus somni	g-proteobacteria	1265	1	Histophilus somni hits
..Vibrio hibernica	g-proteobacteria	1264	1	Vibrio hibernica hits
..Mannheimia pernigra	g-proteobacteria	1264	1	Mannheimia pernigra hits
..Marinifaba aquimaris	g-proteobacteria	1264	1	Marinifaba aquimaris hits
..Lonepinella koalarum	g-proteobacteria	1264	1	Lonepinella koalarum hits
..Glaesserella parasuis	g-proteobacteria	1264	1	Glaesserella parasuis hits
..Canicola haemoglobinophilus	g-proteobacteria	1263	1	Canicola haemoglobinophilus hits
..Lacimicrobium alkaliphilum	g-proteobacteria	1263	1	Lacimicrobium alkaliphilum hits
..Oceanisphaera profunda	g-proteobacteria	1263	1	Oceanisphaera profunda hits
..Algicola sagamiensis	g-proteobacteria	1263	1	Algicola sagamiensis hits
..Vibrio inusitatus	g-proteobacteria	1263	1	Vibrio inusitatus hits
..Catenovulum maritimum	g-proteobacteria	1263	1	Catenovulum maritimum hits
..Vibrio algicola	g-proteobacteria	1262	1	Vibrio algicola hits
..Mannheimia ovis	g-proteobacteria	1262	1	Mannheimia ovis hits
..Muribacter muris	g-proteobacteria	1262	1	Muribacter muris hits
..Oceanisphaera avium	g-proteobacteria	1262	1	Oceanisphaera avium hits
..Haemophilus pittmaniae	g-proteobacteria	1261	1	Haemophilus pittmaniae hits
..Tolumonas osonensis	g-proteobacteria	1261	1	Tolumonas osonensis hits
..Vibrio ezurae	g-proteobacteria	1261	1	Vibrio ezurae hits
..Vibrio rumoiensis	g-proteobacteria	1260	1	Vibrio rumoiensis hits
..Vibrio aphrogenes	g-proteobacteria	1259	1	Vibrio aphrogenes hits
..Spirabiliibacterium falconis	g-proteobacteria	1259	1	Spirabiliibacterium falconis hits
..Tolumonas lignilytica	g-proteobacteria	1259	1	Tolumonas lignilytica hits
..Cognaticolwellia aestuarii	g-proteobacteria	1259	1	Cognaticolwellia aestuarii hits
..Ursidibacter maritimus	g-proteobacteria	1259	1	Ursidibacter maritimus hits
..Rheinheimera mangrovi	g-proteobacteria	1258	1	Rheinheimera mangrovi hits
..Thalassotalea litorea	g-proteobacteria	1258	1	Thalassotalea litorea hits
..Rheinheimera tangshanensis	g-proteobacteria	1258	1	Rheinheimera tangshanensis hits
..Ursidibacter arcticus	g-proteobacteria	1257	1	Ursidibacter arcticus hits
..Thalassotalea mangrovi	g-proteobacteria	1257	1	Thalassotalea mangrovi hits
..Shewanella dokdonensis	g-proteobacteria	1257	1	Shewanella dokdonensis hits
..Cognaticolwellia mytili	g-proteobacteria	1257	1	Cognaticolwellia mytili hits
..Vibrio casei	g-proteobacteria	1256	1	Vibrio casei hits
..Thalassomonas actiniarum	g-proteobacteria	1255	1	Thalassomonas actiniarum hits
..Frederiksenia canicola	g-proteobacteria	1254	1	Frederiksenia canicola hits
..Pseudocolwellia agarivorans	g-proteobacteria	1254	1	Pseudocolwellia agarivorans hits
..Celerinatantimonas diazotrophica	g-proteobacteria	1254	1	Celerinatantimonas diazotrophica hits
..Moritella marina	g-proteobacteria	1254	1	Moritella marina hits
..Arsukibacterium perlucidum	g-proteobacteria	1254	1	Arsukibacterium perlucidum hits
..Cognaticolwellia beringensis	g-proteobacteria	1254	1	Cognaticolwellia beringensis hits
..Thalassotalea algicola	g-proteobacteria	1254	1	Thalassotalea algicola hits
..Vibrio halioticoli	g-proteobacteria	1254	1	Vibrio halioticoli hits
..Neiella holothuriorum	g-proteobacteria	1253	1	Neiella holothuriorum hits
..Mesocricetibacter intestinalis	g-proteobacteria	1253	1	Mesocricetibacter intestinalis hits
..Gallibacterium anatis	g-proteobacteria	1252	1	Gallibacterium anatis hits
..Bibersteinia trehalosi	g-proteobacteria	1252	1	Bibersteinia trehalosi hits
..Alishewanella jeotgali	g-proteobacteria	1250	1	Alishewanella jeotgali hits
..Saccharobesus litoralis	g-proteobacteria	1249	1	Saccharobesus litoralis hits
..Saliniradius amylolyticus	g-proteobacteria	1248	1	Saliniradius amylolyticus hits
..Neptunicella marina	g-proteobacteria	1248	1	Neptunicella marina hits
..Shewanella yunxiaonensis	g-proteobacteria	1246	1	Shewanella yunxiaonensis hits
..Vibrio alginolyticus	g-proteobacteria	1245	1	Vibrio alginolyticus hits
..Alishewanella tabrizica	g-proteobacteria	1245	1	Alishewanella tabrizica hits
..Alishewanella aestuarii	g-proteobacteria	1245	1	Alishewanella aestuarii hits
..Rheinheimera pacifica	g-proteobacteria	1245	1	Rheinheimera pacifica hits
..Pasteurella skyensis	g-proteobacteria	1244	1	Pasteurella skyensis hits
..Alginatibacterium sediminis	g-proteobacteria	1243	1	Alginatibacterium sediminis hits
..Rheinheimera hassiensis	g-proteobacteria	1243	1	Rheinheimera hassiensis hits
..Rheinheimera riviphila	g-proteobacteria	1243	1	Rheinheimera riviphila hits
..Shewanella fodinae	g-proteobacteria	1243	1	Shewanella fodinae hits
..Gayadomonas joobiniege	g-proteobacteria	1242	1	Gayadomonas joobiniege hits
..Vibrio litoralis	g-proteobacteria	1242	1	Vibrio litoralis hits
..Arsukibacterium ikkense	g-proteobacteria	1241	1	Arsukibacterium ikkense hits
..Colwellia hornerae	g-proteobacteria	1241	1	Colwellia hornerae hits
..Rheinheimera pleomorphica	g-proteobacteria	1239	1	Rheinheimera pleomorphica hits
..Rheinheimera baltica	g-proteobacteria	1239	1	Rheinheimera baltica hits
..Vibrio algivorus	g-proteobacteria	1239	1	Vibrio algivorus hits
..Candidatus Colwellia aromaticivorans	g-proteobacteria	1239	1	Candidatus Colwellia aromaticivorans hits
..Thalassotalea profundi	g-proteobacteria	1238	1	Thalassotalea profundi hits
..Rheinheimera aquimaris	g-proteobacteria	1238	1	Rheinheimera aquimaris hits
..Flocculibacter collagenilyticus	g-proteobacteria	1238	1	Flocculibacter collagenilyticus hits
..Algibacillus agarilyticus	g-proteobacteria	1238	1	Algibacillus agarilyticus hits
..Shewanella mangrovi	g-proteobacteria	1238	1	Shewanella mangrovi hits
..Thalassotalea euphylliae	g-proteobacteria	1235	1	Thalassotalea euphylliae hits
..Rheinheimera salexigens	g-proteobacteria	1235	1	Rheinheimera salexigens hits
..Colwellia echini	g-proteobacteria	1235	1	Colwellia echini hits
..Shewanella avicenniae	g-proteobacteria	1235	1	Shewanella avicenniae hits
..Rheinheimera lutimaris	g-proteobacteria	1234	1	Rheinheimera lutimaris hits
..Otariodibacter oris	g-proteobacteria	1234	1	Otariodibacter oris hits
..Shewanella algae	g-proteobacteria	1234	1	Shewanella algae hits
..Arsukibacterium tuosuense	g-proteobacteria	1234	1	Arsukibacterium tuosuense hits
..Alteromonas halophila	g-proteobacteria	1234	1	Alteromonas halophila hits
..Neiella marina	g-proteobacteria	1233	1	Neiella marina hits
..Alishewanella agri	g-proteobacteria	1232	1	Alishewanella agri hits
..Thalassotalea agarivorans	g-proteobacteria	1231	1	Thalassotalea agarivorans hits
..Pseudoalteromonas rhizosphaerae	g-proteobacteria	1231	1	Pseudoalteromonas rhizosphaerae hits
..Pseudoalteromonas ostreae	g-proteobacteria	1231	1	Pseudoalteromonas ostreae hits
..Litorilituus lipolyticus	g-proteobacteria	1227	1	Litorilituus lipolyticus hits
..Paraglaciecola mesophila	g-proteobacteria	1224	1	Paraglaciecola mesophila hits
..Pseudoalteromonas telluritireducens	g-proteobacteria	1224	1	Pseudoalteromonas telluritireducens hits
..Thalassotalea crassostreae	g-proteobacteria	1224	1	Thalassotalea crassostreae hits
..Pseudoalteromonas ruthenica	g-proteobacteria	1223	1	Pseudoalteromonas ruthenica hits
..Pseudoalteromonas	g-proteobacteria	1223	8	Pseudoalteromonas hits
..Colwellia chukchiensis	g-proteobacteria	1223	1	Colwellia chukchiensis hits
..Colwellia polaris	g-proteobacteria	1222	1	Colwellia polaris hits
..Shewanella carassii	g-proteobacteria	1222	1	Shewanella carassii hits
..Paraglaciecola agarilytica	g-proteobacteria	1222	1	Paraglaciecola agarilytica hits
..Aestuariibacter salexigens	g-proteobacteria	1222	1	Aestuariibacter salexigens hits
..Thalassotalea piscium	g-proteobacteria	1222	1	Thalassotalea piscium hits
..Vespertiliibacter pulmonis	g-proteobacteria	1221	1	Vespertiliibacter pulmonis hits
..Shewanella	g-proteobacteria	1221	3	Shewanella hits
..Pseudoalteromonas denitrificans	g-proteobacteria	1221	1	Pseudoalteromonas denitrificans hits
..Pseudoalteromonas agarivorans	g-proteobacteria	1221	1	Pseudoalteromonas agarivorans hits
..Shewanella chilikensis	g-proteobacteria	1220	1	Shewanella chilikensis hits
..Alteromonas pelagimontana	g-proteobacteria	1220	1	Alteromonas pelagimontana hits
..Rheinheimera nanhaiensis	g-proteobacteria	1219	1	Rheinheimera nanhaiensis hits
..Pseudoalteromonas gelatinilytica	g-proteobacteria	1218	1	Pseudoalteromonas gelatinilytica hits
..Paraglaciecola oceanifecundans	g-proteobacteria	1218	1	Paraglaciecola oceanifecundans hits
..Bowmanella dokdonensis	g-proteobacteria	1218	1	Bowmanella dokdonensis hits
..Pseudoalteromonas profundi	g-proteobacteria	1217	1	Pseudoalteromonas profundi hits
..Pseudoalteromonas neustonica	g-proteobacteria	1217	1	Pseudoalteromonas neustonica hits
..Pseudoalteromonas carrageenovora	g-proteobacteria	1216	1	Pseudoalteromonas carrageenovora hits
..Colwellia piezophila	g-proteobacteria	1216	1	Colwellia piezophila hits
..Pseudoalteromonas spongiae	g-proteobacteria	1215	1	Pseudoalteromonas spongiae hits
..Paraglaciecola polaris	g-proteobacteria	1214	1	Paraglaciecola polaris hits
..Bowmanella yangjiangensis	g-proteobacteria	1214	1	Bowmanella yangjiangensis hits
..Alkalimonas amylolytica	g-proteobacteria	1212	1	Alkalimonas amylolytica hits
..Colwellia demingiae	g-proteobacteria	1212	1	Colwellia demingiae hits
..Planctobacterium marinum	g-proteobacteria	1211	1	Planctobacterium marinum hits
..Shewanella glacialipiscicola	g-proteobacteria	1211	1	Shewanella glacialipiscicola hits
..Pseudoalteromonas xiamenensis	g-proteobacteria	1211	1	Pseudoalteromonas xiamenensis hits
..Shewanella sedimentimangrovi	g-proteobacteria	1211	1	Shewanella sedimentimangrovi hits
..Colwellia psychrerythraea	g-proteobacteria	1209	1	Colwellia psychrerythraea hits
..Alteromonas facilis	g-proteobacteria	1209	1	Alteromonas facilis hits
..Gallaecimonas mangrovi	g-proteobacteria	1209	1	Gallaecimonas mangrovi hits
..Pseudoalteromonas espejiana	g-proteobacteria	1209	1	Pseudoalteromonas espejiana hits
..Pseudoalteromonas prydzensis	g-proteobacteria	1208	1	Pseudoalteromonas prydzensis hits
..Pseudoalteromonas donghaensis	g-proteobacteria	1208	1	Pseudoalteromonas donghaensis hits
..Shewanella cyperi	g-proteobacteria	1207	1	Shewanella cyperi hits
..Paraglaciecola arctica	g-proteobacteria	1206	1	Paraglaciecola arctica hits
..Shewanella gelidii	g-proteobacteria	1206	1	Shewanella gelidii hits
..Bowmanella denitrificans	g-proteobacteria	1206	1	Bowmanella denitrificans hits
..Shewanella gaetbuli	g-proteobacteria	1206	1	Shewanella gaetbuli hits
..Pseudoalteromonas tunicata	g-proteobacteria	1206	1	Pseudoalteromonas tunicata hits
..Shewanella putrefaciens	g-proteobacteria	1206	1	Shewanella putrefaciens hits
..Vibrio ulleungensis	g-proteobacteria	1204	1	Vibrio ulleungensis hits
..Pseudoalteromonas undina	g-proteobacteria	1204	1	Pseudoalteromonas undina hits
..Shewanella oneidensis	g-proteobacteria	1203	1	Shewanella oneidensis hits
..Shewanella atlantica	g-proteobacteria	1202	1	Shewanella atlantica hits
..Colwellia ponticola	g-proteobacteria	1202	1	Colwellia ponticola hits
..Shewanella morhuae	g-proteobacteria	1202	1	Shewanella morhuae hits
..Shewanella maritima	g-proteobacteria	1202	1	Shewanella maritima hits
..Alteromonas australica	g-proteobacteria	1202	1	Alteromonas australica hits
..Pseudoalteromonas peptidolytica	g-proteobacteria	1202	1	Pseudoalteromonas peptidolytica hits
..Pseudoalteromonas arctica	g-proteobacteria	1202	1	Pseudoalteromonas arctica hits
..Shewanella xiamenensis	g-proteobacteria	1202	1	Shewanella xiamenensis hits
..Pararheinheimera texasensis	g-proteobacteria	1202	1	Pararheinheimera texasensis hits
..Paraglaciecola psychrophila	g-proteobacteria	1201	1	Paraglaciecola psychrophila hits
..Pseudoalteromonas rubra	g-proteobacteria	1201	1	Pseudoalteromonas rubra hits
..Alteromonas antoniana	g-proteobacteria	1201	1	Alteromonas antoniana hits
..Shewanella decolorationis	g-proteobacteria	1201	1	Shewanella decolorationis hits
..Shewanella bicestrii	g-proteobacteria	1200	1	Shewanella bicestrii hits
..Gallaecimonas pentaromativorans	g-proteobacteria	1200	1	Gallaecimonas pentaromativorans hits
..Pseudoalteromonas aliena	g-proteobacteria	1199	1	Pseudoalteromonas aliena hits
..Salinimonas chungwhensis	g-proteobacteria	1199	1	Salinimonas chungwhensis hits
..Shewanella seohaensis	g-proteobacteria	1199	1	Shewanella seohaensis hits
..Shewanella profunda	g-proteobacteria	1199	1	Shewanella profunda hits
..Alteromonas alba	g-proteobacteria	1198	1	Alteromonas alba hits
..Colwellia	g-proteobacteria	1198	1	Colwellia hits
..Pseudoalteromonas distincta	g-proteobacteria	1198	1	Pseudoalteromonas distincta hits
..Alteromonas oceani	g-proteobacteria	1198	1	Alteromonas oceani hits
..Alteromonas ponticola	g-proteobacteria	1197	1	Alteromonas ponticola hits
..Alteromonas profundi	g-proteobacteria	1197	1	Alteromonas profundi hits
..Shewanella halifaxensis	g-proteobacteria	1196	1	Shewanella halifaxensis hits
..Aliiglaciecola lipolytica	g-proteobacteria	1196	1	Aliiglaciecola lipolytica hits
..Shewanella canadensis	g-proteobacteria	1196	1	Shewanella canadensis hits
..Pseudoalteromonas issachenkonii	g-proteobacteria	1196	1	Pseudoalteromonas issachenkonii hits
..Shewanella pealeana	g-proteobacteria	1196	1	Shewanella pealeana hits
..Pseudoalteromonas fuliginea	g-proteobacteria	1196	1	Pseudoalteromonas fuliginea hits
..Shewanella sediminis	g-proteobacteria	1195	1	Shewanella sediminis hits
..Pseudoalteromonas nigrifaciens	g-proteobacteria	1195	1	Pseudoalteromonas nigrifaciens hits
..Pseudoalteromonas translucida	g-proteobacteria	1195	1	Pseudoalteromonas translucida hits
..Pseudoalteromonas ulvae	g-proteobacteria	1195	1	Pseudoalteromonas ulvae hits
..Pseudoalteromonas caenipelagi	g-proteobacteria	1194	1	Pseudoalteromonas caenipelagi hits
..Shewanella amazonensis	g-proteobacteria	1194	1	Shewanella amazonensis hits
..Pseudoalteromonas flavipulchra	g-proteobacteria	1194	1	Pseudoalteromonas flavipulchra hits
..Shewanella basaltis	g-proteobacteria	1193	1	Shewanella basaltis hits
..Shewanella litorisediminis	g-proteobacteria	1193	1	Shewanella litorisediminis hits
..Paraglaciecola aquimarina	g-proteobacteria	1193	1	Paraglaciecola aquimarina hits
..Alteromonas lipolytica	g-proteobacteria	1192	1	Alteromonas lipolytica hits
..Shewanella schlegeliana	g-proteobacteria	1192	1	Shewanella schlegeliana hits
..Shewanella baltica	g-proteobacteria	1192	1	Shewanella baltica hits
..Pseudoalteromonas maricaloris	g-proteobacteria	1191	1	Pseudoalteromonas maricaloris hits
..Pseudoalteromonas byunsanensis	g-proteobacteria	1191	1	Pseudoalteromonas byunsanensis hits
..Salinimonas profundi	g-proteobacteria	1191	1	Salinimonas profundi hits
..Pseudoalteromonas piscicida	g-proteobacteria	1191	1	Pseudoalteromonas piscicida hits
..Shewanella piezotolerans	g-proteobacteria	1191	1	Shewanella piezotolerans hits
..Shewanella fidelis	g-proteobacteria	1191	1	Shewanella fidelis hits
..Shewanella frigidimarina	g-proteobacteria	1191	1	Shewanella frigidimarina hits
..Shewanella sairae	g-proteobacteria	1191	1	Shewanella sairae hits
..Shewanella benthica	g-proteobacteria	1190	1	Shewanella benthica hits
..Paraglaciecola marina	g-proteobacteria	1190	1	Paraglaciecola marina hits
..Shewanella marinintestina	g-proteobacteria	1189	1	Shewanella marinintestina hits
..Pseudoalteromonas citrea	g-proteobacteria	1189	1	Pseudoalteromonas citrea hits
..Shewanella violacea	g-proteobacteria	1189	1	Shewanella violacea hits
..Shewanella gelidimarina	g-proteobacteria	1189	1	Shewanella gelidimarina hits
..Shewanella pneumatophori	g-proteobacteria	1189	1	Shewanella pneumatophori hits
..Paraneptunicella aestuarii	g-proteobacteria	1188	1	Paraneptunicella aestuarii hits
..Shewanella hafniensis	g-proteobacteria	1188	1	Shewanella hafniensis hits
..Shewanella corallii	g-proteobacteria	1188	1	Shewanella corallii hits
..Shewanella psychrophila	g-proteobacteria	1187	1	Shewanella psychrophila hits
..Shewanella submarina	g-proteobacteria	1187	1	Shewanella submarina hits
..Shewanella denitrificans	g-proteobacteria	1187	1	Shewanella denitrificans hits
..Shewanella japonica	g-proteobacteria	1187	1	Shewanella japonica hits
..Shewanella donghaensis	g-proteobacteria	1187	1	Shewanella donghaensis hits
..Shewanella glacialimarina	g-proteobacteria	1186	1	Shewanella glacialimarina hits
..Aestuariibacter halophilus	g-proteobacteria	1186	1	Aestuariibacter halophilus hits
..Pseudoalteromonas phenolica	g-proteobacteria	1186	1	Pseudoalteromonas phenolica hits
..Gallaecimonas xiamenensis	g-proteobacteria	1185	1	Gallaecimonas xiamenensis hits
..Alteromonas aestuariivivens	g-proteobacteria	1185	1	Alteromonas aestuariivivens hits
..Shewanella inventionis	g-proteobacteria	1185	1	Shewanella inventionis hits
..Shewanella aestuarii	g-proteobacteria	1184	1	Shewanella aestuarii hits
..Pseudoalteromonas viridis	g-proteobacteria	1184	1	Pseudoalteromonas viridis hits
..Salinimonas iocasae	g-proteobacteria	1183	1	Salinimonas iocasae hits
..Pseudoalteromonas piratica	g-proteobacteria	1183	1	Pseudoalteromonas piratica hits
..Shewanella polaris	g-proteobacteria	1183	1	Shewanella polaris hits
..Alteromonas stellipolaris	g-proteobacteria	1183	1	Alteromonas stellipolaris hits
..Alteromonas naphthalenivorans	g-proteobacteria	1182	1	Alteromonas naphthalenivorans hits
..Parashewanella tropica	g-proteobacteria	1182	1	Parashewanella tropica hits
..Bowmanella pacifica	g-proteobacteria	1182	1	Bowmanella pacifica hits
..Shewanella psychromarinicola	g-proteobacteria	1182	1	Shewanella psychromarinicola hits
..Alteromonas lipotrueae	g-proteobacteria	1181	1	Alteromonas lipotrueae hits
..Marisediminitalea aggregata	g-proteobacteria	1181	1	Marisediminitalea aggregata hits
..Glaciecola pallidula	g-proteobacteria	1181	1	Glaciecola pallidula hits
..Shewanella surugensis	g-proteobacteria	1181	1	Shewanella surugensis hits
..Shewanella ulleungensis	g-proteobacteria	1180	1	Shewanella ulleungensis hits
..Shewanella colwelliana	g-proteobacteria	1180	1	Shewanella colwelliana hits
..Shewanella psychropiezotolerans	g-proteobacteria	1179	1	Shewanella psychropiezotolerans hits
..Shewanella algidipiscicola	g-proteobacteria	1179	1	Shewanella algidipiscicola hits
..Shewanella olleyana	g-proteobacteria	1179	1	Shewanella olleyana hits
..Shewanella loihica	g-proteobacteria	1179	1	Shewanella loihica hits
..Pseudoalteromonas aurantia	g-proteobacteria	1178	1	Pseudoalteromonas aurantia hits
..Salinimonas marina	g-proteobacteria	1178	1	Salinimonas marina hits
..Shewanella kaireitica	g-proteobacteria	1178	1	Shewanella kaireitica hits
..Shewanella vesiculosa	g-proteobacteria	1177	1	Shewanella vesiculosa hits
..Shewanella marisflavi	g-proteobacteria	1176	1	Shewanella marisflavi hits
..Ningiella ruwaisensis	g-proteobacteria	1175	1	Ningiella ruwaisensis hits
..Alteromonas flava	g-proteobacteria	1175	1	Alteromonas flava hits
..Shewanella insulae	g-proteobacteria	1174	1	Shewanella insulae hits
..Shewanella litoralis	g-proteobacteria	1174	1	Shewanella litoralis hits
..Shewanella salipaludis	g-proteobacteria	1174	1	Shewanella salipaludis hits
..Shewanella livingstonensis	g-proteobacteria	1173	1	Shewanella livingstonensis hits
..Shewanella hanedai	g-proteobacteria	1173	1	Shewanella hanedai hits
..Parashewanella curva	g-proteobacteria	1173	1	Parashewanella curva hits
..Shewanella aquimarina	g-proteobacteria	1172	1	Shewanella aquimarina hits
..Shewanella abyssi	g-proteobacteria	1172	1	Shewanella abyssi hits
..Shewanella electrodiphila	g-proteobacteria	1172	1	Shewanella electrodiphila hits
..Shewanella waksmanii	g-proteobacteria	1171	1	Shewanella waksmanii hits
..Shewanella algicola	g-proteobacteria	1170	1	Shewanella algicola hits
..Shewanella saliphila	g-proteobacteria	1170	1	Shewanella saliphila hits
..Parashewanella spongiae	g-proteobacteria	1169	1	Parashewanella spongiae hits
..Glaciecola nitratireducens	g-proteobacteria	1169	1	Glaciecola nitratireducens hits
..Shewanella woodyi	g-proteobacteria	1165	1	Shewanella woodyi hits
..Salinimonas sediminis	g-proteobacteria	1165	1	Salinimonas sediminis hits
..Psychrosphaera saromensis	g-proteobacteria	1163	1	Psychrosphaera saromensis hits
..Alteromonas lipotrueiana	g-proteobacteria	1161	1	Alteromonas lipotrueiana hits
..Shewanella nanhaiensis	g-proteobacteria	1158	1	Shewanella nanhaiensis hits
..Alteromonas sediminis	g-proteobacteria	1152	1	Alteromonas sediminis hits
..Paraferrimonas haliotis	g-proteobacteria	1148	1	Paraferrimonas haliotis hits
..Idiomarina tyrosinivorans	g-proteobacteria	1145	1	Idiomarina tyrosinivorans hits
..Idiomarina abyssalis	g-proteobacteria	1141	1	Idiomarina abyssalis hits
..Idiomarina loihiensis	g-proteobacteria	1134	1	Idiomarina loihiensis hits
..Parashewanella hymeniacidonis	g-proteobacteria	1133	1	Parashewanella hymeniacidonis hits
..Ruminobacter amylophilus	g-proteobacteria	1131	1	Ruminobacter amylophilus hits
..Pseudidiomarina planktonica	g-proteobacteria	1129	1	Pseudidiomarina planktonica hits
..Psychrosphaera aestuarii	g-proteobacteria	1127	1	Psychrosphaera aestuarii hits
..Idiomarina ramblicola	g-proteobacteria	1125	1	Idiomarina ramblicola hits
..Glaciecola punicea	g-proteobacteria	1124	1	Glaciecola punicea hits
..Idiomarina zobellii	g-proteobacteria	1123	1	Idiomarina zobellii hits
..Idiomarina piscisalsi	g-proteobacteria	1122	1	Idiomarina piscisalsi hits
..Paraferrimonas sedimenticola	g-proteobacteria	1119	1	Paraferrimonas sedimenticola hits
..Idiomarina xiamenensis	g-proteobacteria	1113	1	Idiomarina xiamenensis hits
..Idiomarina seosinensis	g-proteobacteria	1102	1	Idiomarina seosinensis hits
..Idiomarina fontislapidosi	g-proteobacteria	1098	1	Idiomarina fontislapidosi hits
..Idiomarina	g-proteobacteria	1094	1	Idiomarina hits
..Idiomarina baltica	g-proteobacteria	1092	1	Idiomarina baltica hits
..Vibrio fujianensis	g-proteobacteria	1091	1	Vibrio fujianensis hits
..Psychrosphaera ytuae	g-proteobacteria	1089	1	Psychrosphaera ytuae hits
..Aliidiomarina minuta	g-proteobacteria	1086	1	Aliidiomarina minuta hits
.Pelobacter seleniigenes	d-proteobacteria	1308	1	Pelobacter seleniigenes hits
.Desulfuromusa kysingii	d-proteobacteria	1275	1	Desulfuromusa kysingii hits
.Entomobacter blattae	a-proteobacteria	1213	1	Entomobacter blattae hits
