# Supplementary material for: Revealing a New Family of D-2-Hydroxyglutarate Dehydrogenases in Escherichia coli and Pantoea ananatis Encoded by ydiJ
Source: Microorganisms. 2022 Aug 31;10(9):1766. doi: 10.3390/microorganisms10091766 (PMC9504171; doi:10.3390/microorganisms10091766)
Supplement: Supplementary file 1 [file microorganisms-10-01766-s001.zip › Table S3.xlsx]

## Sheet: ydiJ Ec Proteobacteria taxid_12
Description	Scientific Name	Max Score	Total Score	Query Cover	E value	Per, ident	Acc, Len	Accession
"FAD-binding oxidoreductase [Enterobacteriaceae]	Enterobacteriaceae	2117	2117	1	0	100	1018	""=HYPERLINK(""""https://www,ncbi,nlm,nih,gov/protein/WP_000613008,1?report=genbank&log	=prottop&blast_rank=1&RID=YUGXZDVC016""""	""""WP_000613008,1"""")"""
"FAD-binding oxidoreductase [Escherichia coli]	Escherichia coli	2110	2110	1	0	99.61	1018	""=HYPERLINK(""""https://www,ncbi,nlm,nih,gov/protein/WP_000612943,1?report=genbank&log	=prottop&blast_rank=2&RID=YUGXZDVC016""""	""""WP_000612943,1"""")"""
"FAD-binding oxidoreductase [Enterobacteriaceae]	Enterobacteriaceae	2107	2107	1	0	99.41	1018	""=HYPERLINK(""""https://www,ncbi,nlm,nih,gov/protein/WP_000612952,1?report=genbank&log	=prottop&blast_rank=3&RID=YUGXZDVC016""""	""""WP_000612952,1"""")"""
"FAD-binding oxidoreductase [Shigella]	Shigella	2102	2102	1	0	99.31	1018	""=HYPERLINK(""""https://www,ncbi,nlm,nih,gov/protein/WP_000612889,1?report=genbank&log	=prottop&blast_rank=4&RID=YUGXZDVC016""""	""""WP_000612889,1"""")"""
"FAD-binding oxidoreductase [Enterobacteriaceae]	Enterobacteriaceae	2101	2101	1	0	99.21	1018	""=HYPERLINK(""""https://www,ncbi,nlm,nih,gov/protein/WP_000612887,1?report=genbank&log	=prottop&blast_rank=5&RID=YUGXZDVC016""""	""""WP_000612887,1"""")"""
"FAD-binding oxidoreductase [Shigella]	Shigella	2097	2097	1	0	98.92	1018	""=HYPERLINK(""""https://www,ncbi,nlm,nih,gov/protein/WP_000613024,1?report=genbank&log	=prottop&blast_rank=6&RID=YUGXZDVC016""""	""""WP_000613024,1"""")"""
"FAD-binding oxidoreductase [Escherichia]	Escherichia	2086	2086	1	0	98.43	1018	""=HYPERLINK(""""https://www,ncbi,nlm,nih,gov/protein/WP_000613018,1?report=genbank&log	=prottop&blast_rank=7&RID=YUGXZDVC016""""	""""WP_000613018,1"""")"""
"FAD-binding oxidoreductase [Escherichia whittamii]	Escherichia whittamii	2075	2075	1	0	97.54	1018	""=HYPERLINK(""""https://www,ncbi,nlm,nih,gov/protein/WP_191773244,1?report=genbank&log	=prottop&blast_rank=8&RID=YUGXZDVC016""""	""""WP_191773244,1"""")"""
"FAD-binding oxidoreductase [Escherichia]	Escherichia	2073	2073	1	0	97.64	1018	""=HYPERLINK(""""https://www,ncbi,nlm,nih,gov/protein/WP_001516320,1?report=genbank&log	=prottop&blast_rank=9&RID=YUGXZDVC016""""	""""WP_001516320,1"""")"""
"FAD-binding oxidoreductase [Escherichia albertii]	Escherichia albertii	2056	2056	1	0	96.37	1018	""=HYPERLINK(""""https://www,ncbi,nlm,nih,gov/protein/WP_025238942,1?report=genbank&log	=prottop&blast_rank=10&RID=YUGXZDVC016""""	""""WP_025238942,1"""")"""
"FAD-binding oxidoreductase [Escherichia fergusonii]	Escherichia fergusonii	2031	2031	1	0	94.5	1018	""=HYPERLINK(""""https://www,ncbi,nlm,nih,gov/protein/WP_046083736,1?report=genbank&log	=prottop&blast_rank=11&RID=YUGXZDVC016""""	""""WP_046083736,1"""")"""
"FAD-binding oxidoreductase [Citrobacter]	Citrobacter	1961	1961	0.99	0	91.15	1018	""=HYPERLINK(""""https://www,ncbi,nlm,nih,gov/protein/WP_047411646,1?report=genbank&log	=prottop&blast_rank=12&RID=YUGXZDVC016""""	""""WP_047411646,1"""")"""
"FAD-binding oxidoreductase [Citrobacter farmeri]	Citrobacter farmeri	1959	1959	0.99	0	91.84	1018	""=HYPERLINK(""""https://www,ncbi,nlm,nih,gov/protein/WP_125368010,1?report=genbank&log	=prottop&blast_rank=13&RID=YUGXZDVC016""""	""""WP_125368010,1"""")"""
"FAD-binding oxidoreductase [Citrobacter freundii complex]	Citrobacter freundii complex	1951	1951	0.99	0	90.86	1018	""=HYPERLINK(""""https://www,ncbi,nlm,nih,gov/protein/WP_048221578,1?report=genbank&log	=prottop&blast_rank=14&RID=YUGXZDVC016""""	""""WP_048221578,1"""")"""
"FAD-binding oxidoreductase [Citrobacter telavivensis]	Citrobacter telavivensis	1951	1951	0.99	0	91.35	1018	""=HYPERLINK(""""https://www,ncbi,nlm,nih,gov/protein/WP_152404884,1?report=genbank&log	=prottop&blast_rank=15&RID=YUGXZDVC016""""	""""WP_152404884,1"""")"""
"FAD-binding oxidoreductase [Citrobacter]	Citrobacter	1951	1951	0.99	0	91.25	1018	""=HYPERLINK(""""https://www,ncbi,nlm,nih,gov/protein/WP_044265432,1?report=genbank&log	=prottop&blast_rank=16&RID=YUGXZDVC016""""	""""WP_044265432,1"""")"""
"FAD-binding oxidoreductase [Citrobacter]	Citrobacter	1951	1951	0.99	0	90.56	1018	""=HYPERLINK(""""https://www,ncbi,nlm,nih,gov/protein/WP_117343021,1?report=genbank&log	=prottop&blast_rank=17&RID=YUGXZDVC016""""	""""WP_117343021,1"""")"""
"FAD-binding oxidoreductase [Citrobacter]	Citrobacter	1950	1950	0.99	0	90.66	1018	""=HYPERLINK(""""https://www,ncbi,nlm,nih,gov/protein/WP_005120252,1?report=genbank&log	=prottop&blast_rank=18&RID=YUGXZDVC016""""	""""WP_005120252,1"""")"""
"FAD-binding oxidoreductase [Citrobacter rodentium]	Citrobacter rodentium	1949	1949	0.99	0	91.15	1018	""=HYPERLINK(""""https://www,ncbi,nlm,nih,gov/protein/WP_012905630,1?report=genbank&log	=prottop&blast_rank=19&RID=YUGXZDVC016""""	""""WP_012905630,1"""")"""
"FAD-binding oxidoreductase [Citrobacter tructae]	Citrobacter tructae	1948	1948	0.99	0	90.66	1018	""=HYPERLINK(""""https://www,ncbi,nlm,nih,gov/protein/WP_135321637,1?report=genbank&log	=prottop&blast_rank=20&RID=YUGXZDVC016""""	""""WP_135321637,1"""")"""
"FAD-binding oxidoreductase [Citrobacter werkmanii]	Citrobacter werkmanii	1946	1946	0.99	0	90.36	1018	""=HYPERLINK(""""https://www,ncbi,nlm,nih,gov/protein/WP_150344977,1?report=genbank&log	=prottop&blast_rank=21&RID=YUGXZDVC016""""	""""WP_150344977,1"""")"""
"FAD-binding protein [Citrobacter]	Citrobacter	1945	1945	0.99	0	90.27	1018	""=HYPERLINK(""""https://www,ncbi,nlm,nih,gov/protein/WP_204525071,1?report=genbank&log	=prottop&blast_rank=22&RID=YUGXZDVC016""""	""""WP_204525071,1"""")"""
"FAD-binding oxidoreductase [Enterobacter]	Enterobacter	1944	1944	0.99	0	90.17	1018	""=HYPERLINK(""""https://www,ncbi,nlm,nih,gov/protein/WP_040017276,1?report=genbank&log	=prottop&blast_rank=23&RID=YUGXZDVC016""""	""""WP_040017276,1"""")"""
"FAD-binding oxidoreductase [Citrobacter koseri]	Citrobacter koseri	1943	1943	0.99	0	90.86	1018	""=HYPERLINK(""""https://www,ncbi,nlm,nih,gov/protein/WP_012132591,1?report=genbank&log	=prottop&blast_rank=24&RID=YUGXZDVC016""""	""""WP_012132591,1"""")"""
"FAD-binding oxidoreductase [Enterobacter]	Enterobacter	1937	1937	0.99	0	89.77	1018	""=HYPERLINK(""""https://www,ncbi,nlm,nih,gov/protein/WP_126345705,1?report=genbank&log	=prottop&blast_rank=25&RID=YUGXZDVC016""""	""""WP_126345705,1"""")"""
"FAD-binding oxidoreductase [Citrobacter arsenatis]	Citrobacter arsenatis	1937	1937	0.99	0	90.36	1018	""=HYPERLINK(""""https://www,ncbi,nlm,nih,gov/protein/WP_133086296,1?report=genbank&log	=prottop&blast_rank=26&RID=YUGXZDVC016""""	""""WP_133086296,1"""")"""
"FAD-binding oxidoreductase [Enterobacter cloacae complex]	Enterobacter cloacae complex	1936	1936	0.99	0	89.58	1018	""=HYPERLINK(""""https://www,ncbi,nlm,nih,gov/protein/WP_021241101,1?report=genbank&log	=prottop&blast_rank=27&RID=YUGXZDVC016""""	""""WP_021241101,1"""")"""
"FAD-binding oxidoreductase [Enterobacter quasiroggenkampii]	Enterobacter quasiroggenkampii	1935	1935	0.99	0	89.68	1018	""=HYPERLINK(""""https://www,ncbi,nlm,nih,gov/protein/WP_126534369,1?report=genbank&log	=prottop&blast_rank=28&RID=YUGXZDVC016""""	""""WP_126534369,1"""")"""
"FAD-binding oxidoreductase [Citrobacter sedlakii]	Citrobacter sedlakii	1935	1935	0.99	0	90.56	1018	""=HYPERLINK(""""https://www,ncbi,nlm,nih,gov/protein/WP_211934371,1?report=genbank&log	=prottop&blast_rank=29&RID=YUGXZDVC016""""	""""WP_211934371,1"""")"""
"FAD-binding oxidoreductase [Enterobacter vonholyi]	Enterobacter vonholyi	1934	1934	0.99	0	89.58	1018	""=HYPERLINK(""""https://www,ncbi,nlm,nih,gov/protein/WP_149366731,1?report=genbank&log	=prottop&blast_rank=30&RID=YUGXZDVC016""""	""""WP_149366731,1"""")"""
"FAD-binding oxidoreductase [Enterobacter kobei]	Enterobacter kobei	1932	1932	0.99	0	89.18	1018	""=HYPERLINK(""""https://www,ncbi,nlm,nih,gov/protein/WP_032665457,1?report=genbank&log	=prottop&blast_rank=31&RID=YUGXZDVC016""""	""""WP_032665457,1"""")"""
"FAD-binding oxidoreductase [Enterobacter chuandaensis]	Enterobacter chuandaensis	1932	1932	0.99	0	89.58	1018	""=HYPERLINK(""""https://www,ncbi,nlm,nih,gov/protein/WP_119914768,1?report=genbank&log	=prottop&blast_rank=32&RID=YUGXZDVC016""""	""""WP_119914768,1"""")"""
"FAD-binding oxidoreductase [Enterobacter cloacae]	Enterobacter cloacae	1932	1932	0.99	0	89.68	1018	""=HYPERLINK(""""https://www,ncbi,nlm,nih,gov/protein/WP_038419180,1?report=genbank&log	=prottop&blast_rank=33&RID=YUGXZDVC016""""	""""WP_038419180,1"""")"""
"FAD-binding oxidoreductase [Enterobacter soli]	Enterobacter soli	1932	1932	0.99	0	89.48	1018	""=HYPERLINK(""""https://www,ncbi,nlm,nih,gov/protein/WP_014069922,1?report=genbank&log	=prottop&blast_rank=34&RID=YUGXZDVC016""""	""""WP_014069922,1"""")"""
"FAD-binding oxidoreductase [Enterobacter chengduensis]	Enterobacter chengduensis	1931	1931	0.99	0	89.68	1018	""=HYPERLINK(""""https://www,ncbi,nlm,nih,gov/protein/WP_080500330,1?report=genbank&log	=prottop&blast_rank=35&RID=YUGXZDVC016""""	""""WP_080500330,1"""")"""
"FAD-binding oxidoreductase [Citrobacter braakii]	Citrobacter braakii	1930	1930	0.99	0	90.95	1018	""=HYPERLINK(""""https://www,ncbi,nlm,nih,gov/protein/WP_153690421,1?report=genbank&log	=prottop&blast_rank=36&RID=YUGXZDVC016""""	""""WP_153690421,1"""")"""
"FAD-binding oxidoreductase [Enterobacter asburiae]	Enterobacter asburiae	1930	1930	0.99	0	89.58	1018	""=HYPERLINK(""""https://www,ncbi,nlm,nih,gov/protein/WP_143347186,1?report=genbank&log	=prottop&blast_rank=37&RID=YUGXZDVC016""""	""""WP_143347186,1"""")"""
"FAD-binding protein [Enterobacter dykesii]	Enterobacter dykesii	1929	1929	0.99	0	89.48	1018	""=HYPERLINK(""""https://www,ncbi,nlm,nih,gov/protein/WP_214575596,1?report=genbank&log	=prottop&blast_rank=38&RID=YUGXZDVC016""""	""""WP_214575596,1"""")"""
"FAD-binding oxidoreductase [Enterobacter sichuanensis]	Enterobacter sichuanensis	1928	1928	0.99	0	89.38	1018	""=HYPERLINK(""""https://www,ncbi,nlm,nih,gov/protein/WP_155031047,1?report=genbank&log	=prottop&blast_rank=39&RID=YUGXZDVC016""""	""""WP_155031047,1"""")"""
"FAD-binding oxidoreductase [Enterobacter wuhouensis]	Enterobacter wuhouensis	1927	1927	0.99	0	89.48	1018	""=HYPERLINK(""""https://www,ncbi,nlm,nih,gov/protein/WP_131634413,1?report=genbank&log	=prottop&blast_rank=40&RID=YUGXZDVC016""""	""""WP_131634413,1"""")"""
"FAD-binding oxidoreductase [Citrobacter freundii]	Citrobacter freundii	1925	1925	0.99	0	90.17	1018	""=HYPERLINK(""""https://www,ncbi,nlm,nih,gov/protein/WP_121571699,1?report=genbank&log	=prottop&blast_rank=41&RID=YUGXZDVC016""""	""""WP_121571699,1"""")"""
"FAD-binding oxidoreductase [Enterobacter oligotrophicus]	Enterobacter oligotrophicus	1925	1925	0.99	0	89.18	1018	""=HYPERLINK(""""https://www,ncbi,nlm,nih,gov/protein/WP_152084331,1?report=genbank&log	=prottop&blast_rank=42&RID=YUGXZDVC016""""	""""WP_152084331,1"""")"""
"FAD-binding oxidoreductase [Citrobacter portucalensis]	Citrobacter portucalensis	1925	1925	0.99	0	90.27	1018	""=HYPERLINK(""""https://www,ncbi,nlm,nih,gov/protein/WP_032943193,1?report=genbank&log	=prottop&blast_rank=43&RID=YUGXZDVC016""""	""""WP_032943193,1"""")"""
"FAD-binding protein [Enterobacter quasimori]	Enterobacter quasimori	1922	1922	0.99	0	88.99	1018	""=HYPERLINK(""""https://www,ncbi,nlm,nih,gov/protein/WP_216356935,1?report=genbank&log	=prottop&blast_rank=44&RID=YUGXZDVC016""""	""""WP_216356935,1"""")"""
"FAD-binding oxidoreductase [Enterobacter cloacae complex]	Enterobacter cloacae complex	1919	1919	0.99	0	88.5	1018	""=HYPERLINK(""""https://www,ncbi,nlm,nih,gov/protein/WP_017693578,1?report=genbank&log	=prottop&blast_rank=45&RID=YUGXZDVC016""""	""""WP_017693578,1"""")"""
"FAD-binding protein [Enterobacter cancerogenus]	Enterobacter cancerogenus	1919	1919	0.99	0	88.99	1018	""=HYPERLINK(""""https://www,ncbi,nlm,nih,gov/protein/WP_220711382,1?report=genbank&log	=prottop&blast_rank=46&RID=YUGXZDVC016""""	""""WP_220711382,1"""")"""
"FAD-binding oxidoreductase [Enterobacter mori]	Enterobacter mori	1919	1919	0.99	0	88.89	1018	""=HYPERLINK(""""https://www,ncbi,nlm,nih,gov/protein/WP_120158847,1?report=genbank&log	=prottop&blast_rank=47&RID=YUGXZDVC016""""	""""WP_120158847,1"""")"""
"FAD-binding oxidoreductase [Enterobacter huaxiensis]	Enterobacter huaxiensis	1919	1919	0.99	0	88.69	1018	""=HYPERLINK(""""https://www,ncbi,nlm,nih,gov/protein/WP_125913937,1?report=genbank&log	=prottop&blast_rank=48&RID=YUGXZDVC016""""	""""WP_125913937,1"""")"""
"FAD-binding oxidoreductase [Lelliottia aquatilis]	Lelliottia aquatilis	1919	1919	0.99	0	88.3	1018	""=HYPERLINK(""""https://www,ncbi,nlm,nih,gov/protein/WP_202674139,1?report=genbank&log	=prottop&blast_rank=49&RID=YUGXZDVC016""""	""""WP_202674139,1"""")"""
"FAD-binding oxidoreductase [Leclercia adecarboxylata]	Leclercia adecarboxylata	1915	1915	0.99	0	88.89	1018	""=HYPERLINK(""""https://www,ncbi,nlm,nih,gov/protein/WP_059308142,1?report=genbank&log	=prottop&blast_rank=50&RID=YUGXZDVC016""""	""""WP_059308142,1"""")"""
"FAD-binding oxidoreductase [Salmonella bongori]	Salmonella bongori	1913	1913	0.99	0	88.99	1018	""=HYPERLINK(""""https://www,ncbi,nlm,nih,gov/protein/WP_020844126,1?report=genbank&log	=prottop&blast_rank=51&RID=YUGXZDVC016""""	""""WP_020844126,1"""")"""
"FAD-binding oxidoreductase [Enterobacter quasihormaechei]	Enterobacter quasihormaechei	1912	1912	0.99	0	88.3	1018	""=HYPERLINK(""""https://www,ncbi,nlm,nih,gov/protein/WP_131636813,1?report=genbank&log	=prottop&blast_rank=52&RID=YUGXZDVC016""""	""""WP_131636813,1"""")"""
"FAD-binding oxidoreductase [Salmonella]	Salmonella	1912	1912	0.99	0	88.99	1018	""=HYPERLINK(""""https://www,ncbi,nlm,nih,gov/protein/WP_000612921,1?report=genbank&log	=prottop&blast_rank=53&RID=YUGXZDVC016""""	""""WP_000612921,1"""")"""
"FAD-binding oxidoreductase [Kluyvera sichuanensis]	Kluyvera sichuanensis	1909	1909	0.99	0	88.69	1018	""=HYPERLINK(""""https://www,ncbi,nlm,nih,gov/protein/WP_185668639,1?report=genbank&log	=prottop&blast_rank=54&RID=YUGXZDVC016""""	""""WP_185668639,1"""")"""
"FAD-binding oxidoreductase [Kluyvera ascorbata]	Kluyvera ascorbata	1909	1909	0.99	0	88.5	1018	""=HYPERLINK(""""https://www,ncbi,nlm,nih,gov/protein/WP_035896142,1?report=genbank&log	=prottop&blast_rank=55&RID=YUGXZDVC016""""	""""WP_035896142,1"""")"""
"FAD-binding oxidoreductase [Kluyvera georgiana]	Kluyvera georgiana	1907	1907	0.99	0	88.3	1018	""=HYPERLINK(""""https://www,ncbi,nlm,nih,gov/protein/WP_064545309,1?report=genbank&log	=prottop&blast_rank=56&RID=YUGXZDVC016""""	""""WP_064545309,1"""")"""
"FAD-binding oxidoreductase [Kluyvera cryocrescens]	Kluyvera cryocrescens	1904	1904	0.99	0	88.3	1018	""=HYPERLINK(""""https://www,ncbi,nlm,nih,gov/protein/WP_061285146,1?report=genbank&log	=prottop&blast_rank=57&RID=YUGXZDVC016""""	""""WP_061285146,1"""")"""
"FAD-binding protein [Lelliottia amnigena]	Lelliottia amnigena	1903	1903	0.99	0	87.81	1018	""=HYPERLINK(""""https://www,ncbi,nlm,nih,gov/protein/WP_219346681,1?report=genbank&log	=prottop&blast_rank=58&RID=YUGXZDVC016""""	""""WP_219346681,1"""")"""
"FAD-binding oxidoreductase [Phytobacter diazotrophicus]	Phytobacter diazotrophicus	1902	1902	0.99	0	87.71	1018	""=HYPERLINK(""""https://www,ncbi,nlm,nih,gov/protein/WP_169039217,1?report=genbank&log	=prottop&blast_rank=59&RID=YUGXZDVC016""""	""""WP_169039217,1"""")"""
"FAD-binding oxidoreductase [Enterobacteriaceae]	Enterobacteriaceae	1901	1901	0.99	0	87.71	1018	""=HYPERLINK(""""https://www,ncbi,nlm,nih,gov/protein/WP_047370002,1?report=genbank&log	=prottop&blast_rank=60&RID=YUGXZDVC016""""	""""WP_047370002,1"""")"""
"FAD-binding oxidoreductase [Kosakonia oryzae]	Kosakonia oryzae	1900	1900	0.99	0	88.2	1018	""=HYPERLINK(""""https://www,ncbi,nlm,nih,gov/protein/WP_064566871,1?report=genbank&log	=prottop&blast_rank=61&RID=YUGXZDVC016""""	""""WP_064566871,1"""")"""
"FAD-binding oxidoreductase [Kosakonia oryzendophytica]	Kosakonia oryzendophytica	1899	1899	0.99	0	88	1018	""=HYPERLINK(""""https://www,ncbi,nlm,nih,gov/protein/WP_088236900,1?report=genbank&log	=prottop&blast_rank=62&RID=YUGXZDVC016""""	""""WP_088236900,1"""")"""
"FAD-binding oxidoreductase [Kosakonia]	Kosakonia	1899	1899	0.99	0	88.1	1018	""=HYPERLINK(""""https://www,ncbi,nlm,nih,gov/protein/WP_071920686,1?report=genbank&log	=prottop&blast_rank=63&RID=YUGXZDVC016""""	""""WP_071920686,1"""")"""
"FAD-binding oxidoreductase [Trabulsiella guamensis]	Trabulsiella guamensis	1898	1898	0.99	0	88.4	1018	""=HYPERLINK(""""https://www,ncbi,nlm,nih,gov/protein/WP_038153904,1?report=genbank&log	=prottop&blast_rank=64&RID=YUGXZDVC016""""	""""WP_038153904,1"""")"""
"FAD-binding oxidoreductase [Escherichia alba]	Escherichia alba	1897	1897	0.99	0	88.3	1018	""=HYPERLINK(""""https://www,ncbi,nlm,nih,gov/protein/WP_155108526,1?report=genbank&log	=prottop&blast_rank=65&RID=YUGXZDVC016""""	""""WP_155108526,1"""")"""
"FAD-binding oxidoreductase [Enterobacter timonensis]	Enterobacter timonensis	1897	1897	0.99	0	88.19	1018	""=HYPERLINK(""""https://www,ncbi,nlm,nih,gov/protein/WP_061708910,1?report=genbank&log	=prottop&blast_rank=66&RID=YUGXZDVC016""""	""""WP_061708910,1"""")"""
"FAD-binding oxidoreductase [Yokenella regensburgei]	Yokenella regensburgei	1896	1896	0.99	0	87.71	1018	""=HYPERLINK(""""https://www,ncbi,nlm,nih,gov/protein/WP_120816211,1?report=genbank&log	=prottop&blast_rank=67&RID=YUGXZDVC016""""	""""WP_120816211,1"""")"""
"FAD-binding oxidoreductase [Trabulsiella odontotermitis]	Trabulsiella odontotermitis	1895	1895	0.99	0	88.1	1018	""=HYPERLINK(""""https://www,ncbi,nlm,nih,gov/protein/WP_054180812,1?report=genbank&log	=prottop&blast_rank=68&RID=YUGXZDVC016""""	""""WP_054180812,1"""")"""
"FAD-binding oxidoreductase [Raoultella]	Raoultella	1893	1893	0.99	0	87.41	1018	""=HYPERLINK(""""https://www,ncbi,nlm,nih,gov/protein/WP_004863306,1?report=genbank&log	=prottop&blast_rank=69&RID=YUGXZDVC016""""	""""WP_004863306,1"""")"""
"FAD-binding oxidoreductase [Kosakonia cowanii]	Kosakonia cowanii	1892	1892	0.99	0	87.81	1017	""=HYPERLINK(""""https://www,ncbi,nlm,nih,gov/protein/WP_128483066,1?report=genbank&log	=prottop&blast_rank=70&RID=YUGXZDVC016""""	""""WP_128483066,1"""")"""
"FAD-binding oxidoreductase [Raoultella]	Raoultella	1891	1891	0.99	0	87.22	1018	""=HYPERLINK(""""https://www,ncbi,nlm,nih,gov/protein/WP_032699522,1?report=genbank&log	=prottop&blast_rank=71&RID=YUGXZDVC016""""	""""WP_032699522,1"""")"""
"FAD-binding oxidoreductase [Kosakonia pseudosacchari]	Kosakonia pseudosacchari	1891	1891	0.99	0	87.81	1018	""=HYPERLINK(""""https://www,ncbi,nlm,nih,gov/protein/WP_193822446,1?report=genbank&log	=prottop&blast_rank=72&RID=YUGXZDVC016""""	""""WP_193822446,1"""")"""
"FAD-binding oxidoreductase [Klebsiella africana]	Klebsiella africana	1890	1890	0.99	0	87.51	1018	""=HYPERLINK(""""https://www,ncbi,nlm,nih,gov/protein/WP_136032853,1?report=genbank&log	=prottop&blast_rank=73&RID=YUGXZDVC016""""	""""WP_136032853,1"""")"""
"FAD-binding oxidoreductase [Klebsiella]	Klebsiella	1890	1890	0.99	0	87.51	1018	""=HYPERLINK(""""https://www,ncbi,nlm,nih,gov/protein/WP_024357892,1?report=genbank&log	=prottop&blast_rank=74&RID=YUGXZDVC016""""	""""WP_024357892,1"""")"""
"FAD-binding oxidoreductase [Klebsiella spallanzanii]	Klebsiella spallanzanii	1890	1890	0.99	0	87.22	1018	""=HYPERLINK(""""https://www,ncbi,nlm,nih,gov/protein/WP_139537524,1?report=genbank&log	=prottop&blast_rank=75&RID=YUGXZDVC016""""	""""WP_139537524,1"""")"""
"FAD-binding oxidoreductase [Raoultella]	Raoultella	1889	1889	0.99	0	87.22	1018	""=HYPERLINK(""""https://www,ncbi,nlm,nih,gov/protein/WP_141964422,1?report=genbank&log	=prottop&blast_rank=76&RID=YUGXZDVC016""""	""""WP_141964422,1"""")"""
"FAD-binding oxidoreductase [Kosakonia sacchari]	Kosakonia sacchari	1888	1888	0.99	0	87.71	1018	""=HYPERLINK(""""https://www,ncbi,nlm,nih,gov/protein/WP_065368658,1?report=genbank&log	=prottop&blast_rank=77&RID=YUGXZDVC016""""	""""WP_065368658,1"""")"""
"FAD-binding oxidoreductase [Klebsiella]	Klebsiella	1888	1888	0.99	0	87.41	1018	""=HYPERLINK(""""https://www,ncbi,nlm,nih,gov/protein/WP_025712052,1?report=genbank&log	=prottop&blast_rank=78&RID=YUGXZDVC016""""	""""WP_025712052,1"""")"""
"FAD-binding oxidoreductase [Kosakonia oryziphila]	Kosakonia oryziphila	1887	1887	0.99	0	87.32	1018	""=HYPERLINK(""""https://www,ncbi,nlm,nih,gov/protein/WP_090136987,1?report=genbank&log	=prottop&blast_rank=79&RID=YUGXZDVC016""""	""""WP_090136987,1"""")"""
"FAD-binding oxidoreductase [Scandinavium goeteborgense]	Scandinavium goeteborgense	1887	1887	0.99	0	87.22	1018	""=HYPERLINK(""""https://www,ncbi,nlm,nih,gov/protein/WP_125353147,1?report=genbank&log	=prottop&blast_rank=80&RID=YUGXZDVC016""""	""""WP_125353147,1"""")"""
"FAD-binding oxidoreductase [Pseudocitrobacter faecalis]	Pseudocitrobacter faecalis	1886	1886	0.99	0	87.51	1018	""=HYPERLINK(""""https://www,ncbi,nlm,nih,gov/protein/WP_189623033,1?report=genbank&log	=prottop&blast_rank=81&RID=YUGXZDVC016""""	""""WP_189623033,1"""")"""
"FAD-binding oxidoreductase [Klebsiella]	Klebsiella	1885	1885	0.99	0	87.12	1018	""=HYPERLINK(""""https://www,ncbi,nlm,nih,gov/protein/WP_080928531,1?report=genbank&log	=prottop&blast_rank=82&RID=YUGXZDVC016""""	""""WP_080928531,1"""")"""
"FAD-binding oxidoreductase [Kosakonia arachidis]	Kosakonia arachidis	1885	1885	0.99	0	87.12	1018	""=HYPERLINK(""""https://www,ncbi,nlm,nih,gov/protein/WP_090119887,1?report=genbank&log	=prottop&blast_rank=83&RID=YUGXZDVC016""""	""""WP_090119887,1"""")"""
"FAD-binding oxidoreductase [Klebsiella sp, WCHKl090001]	Klebsiella huaxiensis	1884	1884	0.99	0	86.92	1018	""=HYPERLINK(""""https://www,ncbi,nlm,nih,gov/protein/WP_112213421,1?report=genbank&log	=prottop&blast_rank=84&RID=YUGXZDVC016""""	""""WP_112213421,1"""")"""
"FAD-binding oxidoreductase [Klebsiella]	Klebsiella	1884	1884	0.99	0	87.22	1018	""=HYPERLINK(""""https://www,ncbi,nlm,nih,gov/protein/WP_087828235,1?report=genbank&log	=prottop&blast_rank=85&RID=YUGXZDVC016""""	""""WP_087828235,1"""")"""
"FAD-binding oxidoreductase [Metakosakonia massiliensis]	Metakosakonia massiliensis	1883	1883	0.99	0	87.51	1018	""=HYPERLINK(""""https://www,ncbi,nlm,nih,gov/protein/WP_044177233,1?report=genbank&log	=prottop&blast_rank=86&RID=YUGXZDVC016""""	""""WP_044177233,1"""")"""
"FAD-binding oxidoreductase [Klebsiella michiganensis]	Klebsiella michiganensis	1882	1882	0.99	0	87.32	1018	""=HYPERLINK(""""https://www,ncbi,nlm,nih,gov/protein/WP_200914218,1?report=genbank&log	=prottop&blast_rank=87&RID=YUGXZDVC016""""	""""WP_200914218,1"""")"""
"FAD-binding oxidoreductase [[Enterobacter] lignolyticus]	[Enterobacter] lignolyticus	1882	1882	0.99	0	86.33	1018	""=HYPERLINK(""""https://www,ncbi,nlm,nih,gov/protein/WP_013366103,1?report=genbank&log	=prottop&blast_rank=88&RID=YUGXZDVC016""""	""""WP_013366103,1"""")"""
"FAD-binding oxidoreductase [Klebsiella indica]	Klebsiella indica	1882	1882	0.99	0	86.82	1018	""=HYPERLINK(""""https://www,ncbi,nlm,nih,gov/protein/WP_138358683,1?report=genbank&log	=prottop&blast_rank=89&RID=YUGXZDVC016""""	""""WP_138358683,1"""")"""
"FAD-binding oxidoreductase [Klebsiella]	Klebsiella	1882	1882	0.99	0	86.92	1018	""=HYPERLINK(""""https://www,ncbi,nlm,nih,gov/protein/WP_017900784,1?report=genbank&log	=prottop&blast_rank=90&RID=YUGXZDVC016""""	""""WP_017900784,1"""")"""
"FAD-binding oxidoreductase [Kosakonia quasisacchari]	Kosakonia quasisacchari	1881	1881	0.99	0	87.12	1018	""=HYPERLINK(""""https://www,ncbi,nlm,nih,gov/protein/WP_131411491,1?report=genbank&log	=prottop&blast_rank=91&RID=YUGXZDVC016""""	""""WP_131411491,1"""")"""
"FAD-binding oxidoreductase [Klebsiella oxytoca]	Klebsiella oxytoca	1880	1880	0.99	0	87.02	1018	""=HYPERLINK(""""https://www,ncbi,nlm,nih,gov/protein/WP_053064976,1?report=genbank&log	=prottop&blast_rank=92&RID=YUGXZDVC016""""	""""WP_053064976,1"""")"""
"FAD-binding oxidoreductase [Kluyvera intermedia]	Kluyvera intermedia	1875	1875	0.99	0	86.73	1018	""=HYPERLINK(""""https://www,ncbi,nlm,nih,gov/protein/WP_062779087,1?report=genbank&log	=prottop&blast_rank=93&RID=YUGXZDVC016""""	""""WP_062779087,1"""")"""
"FAD-binding oxidoreductase [Klebsiella aerogenes]	Klebsiella aerogenes	1874	1874	0.99	0	86.63	1018	""=HYPERLINK(""""https://www,ncbi,nlm,nih,gov/protein/WP_047079750,1?report=genbank&log	=prottop&blast_rank=94&RID=YUGXZDVC016""""	""""WP_047079750,1"""")"""
"FAD-binding oxidoreductase [Raoultella terrigena]	Raoultella terrigena	1868	1868	0.99	0	86.33	1018	""=HYPERLINK(""""https://www,ncbi,nlm,nih,gov/protein/WP_167691548,1?report=genbank&log	=prottop&blast_rank=95&RID=YUGXZDVC016""""	""""WP_167691548,1"""")"""
"FAD-binding oxidoreductase [Pseudescherichia vulneris]	Pseudescherichia vulneris	1868	1868	0.99	0	86.53	1018	""=HYPERLINK(""""https://www,ncbi,nlm,nih,gov/protein/WP_154056559,1?report=genbank&log	=prottop&blast_rank=96&RID=YUGXZDVC016""""	""""WP_154056559,1"""")"""
"FAD-binding oxidoreductase [Superficieibacter electus]	Superficieibacter electus	1863	1863	0.99	0	86.23	1018	""=HYPERLINK(""""https://www,ncbi,nlm,nih,gov/protein/WP_103674620,1?report=genbank&log	=prottop&blast_rank=97&RID=YUGXZDVC016""""	""""WP_103674620,1"""")"""
"FAD-binding oxidoreductase [Franconibacter]	Franconibacter	1863	1863	0.99	0	86.33	1018	""=HYPERLINK(""""https://www,ncbi,nlm,nih,gov/protein/WP_024558092,1?report=genbank&log	=prottop&blast_rank=98&RID=YUGXZDVC016""""	""""WP_024558092,1"""")"""
"FAD-binding oxidoreductase [Cronobacter malonaticus]	Cronobacter malonaticus	1863	1863	0.99	0	85.94	1018	""=HYPERLINK(""""https://www,ncbi,nlm,nih,gov/protein/WP_023898897,1?report=genbank&log	=prottop&blast_rank=99&RID=YUGXZDVC016""""	""""WP_023898897,1"""")"""
"FAD-binding oxidoreductase [Cronobacter universalis]	Cronobacter universalis	1863	1863	0.99	0	85.94	1018	""=HYPERLINK(""""https://www,ncbi,nlm,nih,gov/protein/WP_038857353,1?report=genbank&log	=prottop&blast_rank=100&RID=YUGXZDVC016""""	""""WP_038857353,1"""")"""
"FAD-binding oxidoreductase [Cronobacter turicensis]	Cronobacter turicensis	1862	1862	0.99	0	85.84	1018	""=HYPERLINK(""""https://www,ncbi,nlm,nih,gov/protein/WP_166489773,1?report=genbank&log	=prottop&blast_rank=101&RID=YUGXZDVC016""""	""""WP_166489773,1"""")"""
"FAD-binding oxidoreductase [Franconibacter helveticus]	Franconibacter helveticus	1862	1862	0.99	0	86.14	1018	""=HYPERLINK(""""https://www,ncbi,nlm,nih,gov/protein/WP_024562263,1?report=genbank&log	=prottop&blast_rank=102&RID=YUGXZDVC016""""	""""WP_024562263,1"""")"""
"FAD-binding oxidoreductase [Cronobacter sakazakii]	Cronobacter sakazakii	1862	1862	0.99	0	85.74	1018	""=HYPERLINK(""""https://www,ncbi,nlm,nih,gov/protein/WP_097573633,1?report=genbank&log	=prottop&blast_rank=103&RID=YUGXZDVC016""""	""""WP_097573633,1"""")"""
"FAD-binding oxidoreductase [Cronobacter muytjensii]	Cronobacter muytjensii	1857	1857	0.99	0	85.74	1018	""=HYPERLINK(""""https://www,ncbi,nlm,nih,gov/protein/WP_053531572,1?report=genbank&log	=prottop&blast_rank=104&RID=YUGXZDVC016""""	""""WP_053531572,1"""")"""
"FAD-binding oxidoreductase [Cronobacter condimenti]	Cronobacter condimenti	1855	1855	0.99	0	85.64	1018	""=HYPERLINK(""""https://www,ncbi,nlm,nih,gov/protein/WP_007676412,1?report=genbank&log	=prottop&blast_rank=105&RID=YUGXZDVC016""""	""""WP_007676412,1"""")"""
"FAD-binding oxidoreductase [Cedecea davisae]	Cedecea davisae	1848	1848	0.99	0	84.66	1018	""=HYPERLINK(""""https://www,ncbi,nlm,nih,gov/protein/WP_016536066,1?report=genbank&log	=prottop&blast_rank=106&RID=YUGXZDVC016""""	""""WP_016536066,1"""")"""
"FAD-binding oxidoreductase [Buttiauxella noackiae]	Buttiauxella noackiae	1848	1848	0.99	0	85.25	1018	""=HYPERLINK(""""https://www,ncbi,nlm,nih,gov/protein/WP_034455951,1?report=genbank&log	=prottop&blast_rank=107&RID=YUGXZDVC016""""	""""WP_034455951,1"""")"""
"FAD-binding oxidoreductase [Buttiauxella izardii]	Buttiauxella izardii	1847	1847	0.99	0	85.15	1018	""=HYPERLINK(""""https://www,ncbi,nlm,nih,gov/protein/WP_120063585,1?report=genbank&log	=prottop&blast_rank=108&RID=YUGXZDVC016""""	""""WP_120063585,1"""")"""
"FAD-binding oxidoreductase [Buttiauxella gaviniae]	Buttiauxella gaviniae	1846	1846	0.99	0	85.05	1018	""=HYPERLINK(""""https://www,ncbi,nlm,nih,gov/protein/WP_064518329,1?report=genbank&log	=prottop&blast_rank=109&RID=YUGXZDVC016""""	""""WP_064518329,1"""")"""
"FAD-binding oxidoreductase [Buttiauxella brennerae]	Buttiauxella brennerae	1846	1846	0.99	0	84.86	1018	""=HYPERLINK(""""https://www,ncbi,nlm,nih,gov/protein/WP_064557922,1?report=genbank&log	=prottop&blast_rank=110&RID=YUGXZDVC016""""	""""WP_064557922,1"""")"""
"FAD-binding oxidoreductase [Cedecea colo]	Cedecea colo	1844	1844	0.99	0	85.15	1018	""=HYPERLINK(""""https://www,ncbi,nlm,nih,gov/protein/WP_167607270,1?report=genbank&log	=prottop&blast_rank=111&RID=YUGXZDVC016""""	""""WP_167607270,1"""")"""
"FAD-binding oxidoreductase [Pluralibacter gergoviae]	Pluralibacter gergoviae	1842	1842	0.99	0	84.86	1018	""=HYPERLINK(""""https://www,ncbi,nlm,nih,gov/protein/WP_106912877,1?report=genbank&log	=prottop&blast_rank=112&RID=YUGXZDVC016""""	""""WP_106912877,1"""")"""
"FAD-binding oxidoreductase [Buttiauxella agrestis]	Buttiauxella agrestis	1840	1840	0.99	0	85.05	1018	""=HYPERLINK(""""https://www,ncbi,nlm,nih,gov/protein/WP_172894630,1?report=genbank&log	=prottop&blast_rank=113&RID=YUGXZDVC016""""	""""WP_172894630,1"""")"""
"FAD-binding oxidoreductase [Cedecea lapagei]	Cedecea lapagei	1839	1839	0.99	0	84.96	1018	""=HYPERLINK(""""https://www,ncbi,nlm,nih,gov/protein/WP_126356566,1?report=genbank&log	=prottop&blast_rank=114&RID=YUGXZDVC016""""	""""WP_126356566,1"""")"""
"FAD-binding oxidoreductase [Siccibacter colletis]	Siccibacter colletis	1835	1835	0.99	0	85.15	1018	""=HYPERLINK(""""https://www,ncbi,nlm,nih,gov/protein/WP_031522390,1?report=genbank&log	=prottop&blast_rank=115&RID=YUGXZDVC016""""	""""WP_031522390,1"""")"""
"FAD-binding oxidoreductase [Cronobacter dublinensis]	Cronobacter dublinensis	1832	1832	0.99	0	85.45	1018	""=HYPERLINK(""""https://www,ncbi,nlm,nih,gov/protein/WP_007725053,1?report=genbank&log	=prottop&blast_rank=116&RID=YUGXZDVC016""""	""""WP_007725053,1"""")"""
"FAD-binding oxidoreductase [Buttiauxella ferragutiae]	Buttiauxella ferragutiae	1832	1832	0.99	0	84.27	1018	""=HYPERLINK(""""https://www,ncbi,nlm,nih,gov/protein/WP_064547485,1?report=genbank&log	=prottop&blast_rank=117&RID=YUGXZDVC016""""	""""WP_064547485,1"""")"""
"FAD-binding oxidoreductase [Cedecea neteri]	Cedecea neteri	1831	1831	0.99	0	84.37	1018	""=HYPERLINK(""""https://www,ncbi,nlm,nih,gov/protein/WP_061274065,1?report=genbank&log	=prottop&blast_rank=118&RID=YUGXZDVC016""""	""""WP_061274065,1"""")"""
"FAD-binding oxidoreductase [Buttiauxella warmboldiae]	Buttiauxella warmboldiae	1828	1828	0.99	0	84.66	1018	""=HYPERLINK(""""https://www,ncbi,nlm,nih,gov/protein/WP_124025728,1?report=genbank&log	=prottop&blast_rank=119&RID=YUGXZDVC016""""	""""WP_124025728,1"""")"""
"FAD-binding oxidoreductase [Atlantibacter hermannii]	Atlantibacter hermannii	1824	1824	0.99	0	84.17	1018	""=HYPERLINK(""""https://www,ncbi,nlm,nih,gov/protein/WP_043865327,1?report=genbank&log	=prottop&blast_rank=120&RID=YUGXZDVC016""""	""""WP_043865327,1"""")"""
"FAD-binding oxidoreductase [Atlantibacter subterranea]	Atlantibacter subterranea	1823	1823	0.99	0	84.37	1018	""=HYPERLINK(""""https://www,ncbi,nlm,nih,gov/protein/WP_144132291,1?report=genbank&log	=prottop&blast_rank=121&RID=YUGXZDVC016""""	""""WP_144132291,1"""")"""
"FAD-binding oxidoreductase [Shimwellia blattae]	Shimwellia blattae	1815	1815	0.99	0	84.07	1018	""=HYPERLINK(""""https://www,ncbi,nlm,nih,gov/protein/WP_002443186,1?report=genbank&log	=prottop&blast_rank=122&RID=YUGXZDVC016""""	""""WP_002443186,1"""")"""
"FAD-binding oxidoreductase [Siccibacter turicensis]	Siccibacter turicensis	1815	1815	0.99	0	83.97	1018	""=HYPERLINK(""""https://www,ncbi,nlm,nih,gov/protein/WP_130098347,1?report=genbank&log	=prottop&blast_rank=123&RID=YUGXZDVC016""""	""""WP_130098347,1"""")"""
"FAD-binding oxidoreductase [Mangrovibacter phragmitis]	Mangrovibacter phragmitis	1803	1803	0.99	0	82.6	1018	""=HYPERLINK(""""https://www,ncbi,nlm,nih,gov/protein/WP_064595654,1?report=genbank&log	=prottop&blast_rank=124&RID=YUGXZDVC016""""	""""WP_064595654,1"""")"""
"FAD-binding oxidoreductase [Mangrovibacter yixingensis]	Mangrovibacter yixingensis	1803	1803	0.99	0	82.4	1018	""=HYPERLINK(""""https://www,ncbi,nlm,nih,gov/protein/WP_226570077,1?report=genbank&log	=prottop&blast_rank=125&RID=YUGXZDVC016""""	""""WP_226570077,1"""")"""
"FAD-binding oxidoreductase [Shimwellia pseudoproteus]	Shimwellia pseudoproteus	1798	1798	1	0	82.71	1018	""=HYPERLINK(""""https://www,ncbi,nlm,nih,gov/protein/WP_199013335,1?report=genbank&log	=prottop&blast_rank=126&RID=YUGXZDVC016""""	""""WP_199013335,1"""")"""
"FAD-binding oxidoreductase [Erwinia iniecta]	Erwinia iniecta	1796	1796	0.99	0	82.2	1017	""=HYPERLINK(""""https://www,ncbi,nlm,nih,gov/protein/WP_052902940,1?report=genbank&log	=prottop&blast_rank=127&RID=YUGXZDVC016""""	""""WP_052902940,1"""")"""
"FAD-binding oxidoreductase [Mangrovibacter plantisponsor]	Mangrovibacter plantisponsor	1793	1793	0.99	0	82.2	1018	""=HYPERLINK(""""https://www,ncbi,nlm,nih,gov/protein/WP_110027228,1?report=genbank&log	=prottop&blast_rank=128&RID=YUGXZDVC016""""	""""WP_110027228,1"""")"""
"FAD-binding oxidoreductase [Jejubacter calystegiae]	Jejubacter calystegiae	1792	1792	0.99	0	82.6	1018	""=HYPERLINK(""""https://www,ncbi,nlm,nih,gov/protein/WP_138097242,1?report=genbank&log	=prottop&blast_rank=129&RID=YUGXZDVC016""""	""""WP_138097242,1"""")"""
"FAD-binding oxidoreductase [Erwiniaceae]	Erwiniaceae	1771	1771	0.99	0	81.51	1017	""=HYPERLINK(""""https://www,ncbi,nlm,nih,gov/protein/WP_128174276,1?report=genbank&log	=prottop&blast_rank=130&RID=YUGXZDVC016""""	""""WP_128174276,1"""")"""
"FAD-binding oxidoreductase [Erwinia toletana]	Erwinia toletana	1768	1768	0.99	0	81.22	1017	""=HYPERLINK(""""https://www,ncbi,nlm,nih,gov/protein/WP_017802159,1?report=genbank&log	=prottop&blast_rank=131&RID=YUGXZDVC016""""	""""WP_017802159,1"""")"""
"FAD-binding oxidoreductase [Pantoea conspicua]	Pantoea conspicua	1753	1753	0.99	0	80.43	1017	""=HYPERLINK(""""https://www,ncbi,nlm,nih,gov/protein/WP_094120320,1?report=genbank&log	=prottop&blast_rank=132&RID=YUGXZDVC016""""	""""WP_094120320,1"""")"""
"FAD-binding oxidoreductase [Pantoea alhagi]	Pantoea alhagi	1753	1753	0.99	0	80.04	1017	""=HYPERLINK(""""https://www,ncbi,nlm,nih,gov/protein/WP_085071835,1?report=genbank&log	=prottop&blast_rank=133&RID=YUGXZDVC016""""	""""WP_085071835,1"""")"""
"FAD-binding oxidoreductase [Serratia fonticola]	Serratia fonticola	1751	1751	0.99	0	80.92	1018	""=HYPERLINK(""""https://www,ncbi,nlm,nih,gov/protein/WP_024486173,1?report=genbank&log	=prottop&blast_rank=134&RID=YUGXZDVC016""""	""""WP_024486173,1"""")"""
"FAD-binding oxidoreductase [Serratia inhibens]	Serratia inhibens	1750	1750	0.99	0	80.43	1018	""=HYPERLINK(""""https://www,ncbi,nlm,nih,gov/protein/WP_006320234,1?report=genbank&log	=prottop&blast_rank=135&RID=YUGXZDVC016""""	""""WP_006320234,1"""")"""
"FAD-binding oxidoreductase [Type-E symbiont of Plautia stali]	Type-E symbiont of Plautia stali	1748	1748	0.99	0	80.04	1017	""=HYPERLINK(""""https://www,ncbi,nlm,nih,gov/protein/WP_058959748,1?report=genbank&log	=prottop&blast_rank=136&RID=YUGXZDVC016""""	""""WP_058959748,1"""")"""
"FAD-binding oxidoreductase [Pantoea rodasii]	Pantoea rodasii	1748	1748	0.99	0	79.94	1017	""=HYPERLINK(""""https://www,ncbi,nlm,nih,gov/protein/WP_100699890,1?report=genbank&log	=prottop&blast_rank=137&RID=YUGXZDVC016""""	""""WP_100699890,1"""")"""
"FAD-binding oxidoreductase [Serratia]	Serratia	1748	1748	0.99	0	80.24	1018	""=HYPERLINK(""""https://www,ncbi,nlm,nih,gov/protein/WP_013812659,1?report=genbank&log	=prottop&blast_rank=138&RID=YUGXZDVC016""""	""""WP_013812659,1"""")"""
"FAD-binding oxidoreductase [Serratia oryzae]	Serratia oryzae	1746	1746	0.99	0	80.33	1018	""=HYPERLINK(""""https://www,ncbi,nlm,nih,gov/protein/WP_076940174,1?report=genbank&log	=prottop&blast_rank=139&RID=YUGXZDVC016""""	""""WP_076940174,1"""")"""
"FAD-binding oxidoreductase [Serratia rubidaea]	Serratia rubidaea	1746	1746	0.99	0	80.04	1018	""=HYPERLINK(""""https://www,ncbi,nlm,nih,gov/protein/WP_054306131,1?report=genbank&log	=prottop&blast_rank=140&RID=YUGXZDVC016""""	""""WP_054306131,1"""")"""
"FAD-binding oxidoreductase [Pantoea cypripedii]	Pantoea cypripedii	1746	1746	0.99	0	79.35	1017	""=HYPERLINK(""""https://www,ncbi,nlm,nih,gov/protein/WP_084874056,1?report=genbank&log	=prottop&blast_rank=141&RID=YUGXZDVC016""""	""""WP_084874056,1"""")"""
"FAD-binding oxidoreductase [Pantoea endophytica]	Pantoea endophytica	1746	1746	0.99	0	79.45	1017	""=HYPERLINK(""""https://www,ncbi,nlm,nih,gov/protein/WP_101764561,1?report=genbank&log	=prottop&blast_rank=142&RID=YUGXZDVC016""""	""""WP_101764561,1"""")"""
"FAD-binding oxidoreductase [Serratia nematodiphila]	Serratia nematodiphila	1745	1745	1	0	80.26	1018	""=HYPERLINK(""""https://www,ncbi,nlm,nih,gov/protein/WP_135638147,1?report=genbank&log	=prottop&blast_rank=143&RID=YUGXZDVC016""""	""""WP_135638147,1"""")"""
"FAD-binding oxidoreductase [Serratia quinivorans]	Serratia quinivorans	1744	1744	1	0	80.06	1018	""=HYPERLINK(""""https://www,ncbi,nlm,nih,gov/protein/WP_126501629,1?report=genbank&log	=prottop&blast_rank=144&RID=YUGXZDVC016""""	""""WP_126501629,1"""")"""
"FAD-binding oxidoreductase [Pantoea brenneri]	Pantoea brenneri	1744	1744	0.99	0	79.74	1017	""=HYPERLINK(""""https://www,ncbi,nlm,nih,gov/protein/WP_069728227,1?report=genbank&log	=prottop&blast_rank=145&RID=YUGXZDVC016""""	""""WP_069728227,1"""")"""
"FAD-binding oxidoreductase [Chania multitudinisentens]	Chania multitudinisentens	1744	1744	0.99	0	79.84	1018	""=HYPERLINK(""""https://www,ncbi,nlm,nih,gov/protein/WP_024913040,1?report=genbank&log	=prottop&blast_rank=146&RID=YUGXZDVC016""""	""""WP_024913040,1"""")"""
"FAD-binding oxidoreductase [Erwinia typographi]	Erwinia typographi	1744	1744	0.99	0	80.33	1017	""=HYPERLINK(""""https://www,ncbi,nlm,nih,gov/protein/WP_034895156,1?report=genbank&log	=prottop&blast_rank=147&RID=YUGXZDVC016""""	""""WP_034895156,1"""")"""
"FAD-binding oxidoreductase [Serratia]	Serratia	1744	1744	1	0	80.16	1018	""=HYPERLINK(""""https://www,ncbi,nlm,nih,gov/protein/WP_160204248,1?report=genbank&log	=prottop&blast_rank=148&RID=YUGXZDVC016""""	""""WP_160204248,1"""")"""
"FAD-binding oxidoreductase [Gibbsiella quercinecans]	Gibbsiella quercinecans	1744	1744	0.99	0	80.14	1018	""=HYPERLINK(""""https://www,ncbi,nlm,nih,gov/protein/WP_095848570,1?report=genbank&log	=prottop&blast_rank=149&RID=YUGXZDVC016""""	""""WP_095848570,1"""")"""
"FAD-binding oxidoreductase [Serratia nevei]	Serratia nevei	1744	1744	1	0	80.26	1018	""=HYPERLINK(""""https://www,ncbi,nlm,nih,gov/protein/WP_197779077,1?report=genbank&log	=prottop&blast_rank=150&RID=YUGXZDVC016""""	""""WP_197779077,1"""")"""
"FAD-binding oxidoreductase [Serratia surfactantfaciens]	Serratia surfactantfaciens	1743	1743	1	0	80.16	1018	""=HYPERLINK(""""https://www,ncbi,nlm,nih,gov/protein/WP_063919356,1?report=genbank&log	=prottop&blast_rank=151&RID=YUGXZDVC016""""	""""WP_063919356,1"""")"""
"FAD-binding oxidoreductase [Mixta calida]	Mixta calida	1743	1743	0.99	0	79.74	1018	""=HYPERLINK(""""https://www,ncbi,nlm,nih,gov/protein/WP_084970250,1?report=genbank&log	=prottop&blast_rank=152&RID=YUGXZDVC016""""	""""WP_084970250,1"""")"""
"FAD-binding oxidoreductase [Serratia marcescens]	Serratia marcescens	1742	1742	1	0	80.06	1018	""=HYPERLINK(""""https://www,ncbi,nlm,nih,gov/protein/WP_075684725,1?report=genbank&log	=prottop&blast_rank=153&RID=YUGXZDVC016""""	""""WP_075684725,1"""")"""
"FAD-binding oxidoreductase [Pantoea rwandensis]	Pantoea rwandensis	1740	1740	0.99	0	79.74	1017	""=HYPERLINK(""""https://www,ncbi,nlm,nih,gov/protein/WP_084936257,1?report=genbank&log	=prottop&blast_rank=154&RID=YUGXZDVC016""""	""""WP_084936257,1"""")"""
"FAD-binding oxidoreductase [Type-D symbiont of Plautia stali]	Type-D symbiont of Plautia stali	1740	1740	0.99	0	79.55	1017	""=HYPERLINK(""""https://www,ncbi,nlm,nih,gov/protein/WP_058972794,1?report=genbank&log	=prottop&blast_rank=155&RID=YUGXZDVC016""""	""""WP_058972794,1"""")"""
"FAD-binding oxidoreductase [Erwinia gerundensis]	Erwinia gerundensis	1739	1739	0.99	0	79.74	1017	""=HYPERLINK(""""https://www,ncbi,nlm,nih,gov/protein/WP_067430281,1?report=genbank&log	=prottop&blast_rank=156&RID=YUGXZDVC016""""	""""WP_067430281,1"""")"""
"FAD-binding oxidoreductase [Serratia grimesii]	Serratia grimesii	1739	1739	1	0	79.86	1018	""=HYPERLINK(""""https://www,ncbi,nlm,nih,gov/protein/WP_186428359,1?report=genbank&log	=prottop&blast_rank=157&RID=YUGXZDVC016""""	""""WP_186428359,1"""")"""
"FAD-binding oxidoreductase [Mixta mediterraneensis]	Mixta mediterraneensis	1738	1738	0.99	0	78.76	1017	""=HYPERLINK(""""https://www,ncbi,nlm,nih,gov/protein/WP_193404047,1?report=genbank&log	=prottop&blast_rank=158&RID=YUGXZDVC016""""	""""WP_193404047,1"""")"""
"FAD-binding oxidoreductase [Serratia liquefaciens]	Serratia liquefaciens	1738	1738	1	0	79.57	1018	""=HYPERLINK(""""https://www,ncbi,nlm,nih,gov/protein/WP_128865397,1?report=genbank&log	=prottop&blast_rank=159&RID=YUGXZDVC016""""	""""WP_128865397,1"""")"""
"FAD-binding oxidoreductase [Erwinia billingiae]	Erwinia billingiae	1738	1738	1	0	79.76	1018	""=HYPERLINK(""""https://www,ncbi,nlm,nih,gov/protein/WP_013201919,1?report=genbank&log	=prottop&blast_rank=160&RID=YUGXZDVC016""""	""""WP_013201919,1"""")"""
"FAD-binding oxidoreductase [Serratia odorifera]	Serratia odorifera	1735	1735	0.99	0	80.04	1018	""=HYPERLINK(""""https://www,ncbi,nlm,nih,gov/protein/WP_004963580,1?report=genbank&log	=prottop&blast_rank=161&RID=YUGXZDVC016""""	""""WP_004963580,1"""")"""
"FAD-binding oxidoreductase [Serratia proteamaculans]	Serratia proteamaculans	1735	1735	1	0	79.57	1018	""=HYPERLINK(""""https://www,ncbi,nlm,nih,gov/protein/WP_151415190,1?report=genbank&log	=prottop&blast_rank=162&RID=YUGXZDVC016""""	""""WP_151415190,1"""")"""
"FAD-binding oxidoreductase [Pantoea]	Pantoea	1735	1735	0.99	0	79.25	1017	""=HYPERLINK(""""https://www,ncbi,nlm,nih,gov/protein/WP_122888934,1?report=genbank&log	=prottop&blast_rank=163&RID=YUGXZDVC016""""	""""WP_122888934,1"""")"""
"FAD-binding oxidoreductase [Yersinia mollaretii]	Yersinia mollaretii	1735	1735	0.99	0	79.67	1018	""=HYPERLINK(""""https://www,ncbi,nlm,nih,gov/protein/WP_172984625,1?report=genbank&log	=prottop&blast_rank=164&RID=YUGXZDVC016""""	""""WP_172984625,1"""")"""
"FAD-binding oxidoreductase [Pantoea vagans]	Pantoea vagans	1734	1734	0.99	0	79.45	1017	""=HYPERLINK(""""https://www,ncbi,nlm,nih,gov/protein/WP_135909006,1?report=genbank&log	=prottop&blast_rank=165&RID=YUGXZDVC016""""	""""WP_135909006,1"""")"""
"FAD-binding oxidoreductase [Pantoea]	Pantoea	1734	1734	0.99	0	79.25	1017	""=HYPERLINK(""""https://www,ncbi,nlm,nih,gov/protein/WP_031590473,1?report=genbank&log	=prottop&blast_rank=166&RID=YUGXZDVC016""""	""""WP_031590473,1"""")"""
"FAD-binding oxidoreductase [Pantoea agglomerans]	Pantoea agglomerans	1733	1733	0.99	0	79.35	1017	""=HYPERLINK(""""https://www,ncbi,nlm,nih,gov/protein/WP_062757536,1?report=genbank&log	=prottop&blast_rank=167&RID=YUGXZDVC016""""	""""WP_062757536,1"""")"""
"FAD-binding oxidoreductase [Hafnia paralvei]	Hafnia paralvei	1733	1733	1	0	79.78	1018	""=HYPERLINK(""""https://www,ncbi,nlm,nih,gov/protein/WP_096080838,1?report=genbank&log	=prottop&blast_rank=168&RID=YUGXZDVC016""""	""""WP_096080838,1"""")"""
"FAD-binding oxidoreductase [Edaphovirga cremea]	Edaphovirga cremea	1732	1732	0.99	0	79.86	1018	""=HYPERLINK(""""https://www,ncbi,nlm,nih,gov/protein/WP_114193938,1?report=genbank&log	=prottop&blast_rank=169&RID=YUGXZDVC016""""	""""WP_114193938,1"""")"""
"FAD-binding oxidoreductase [Yersinia aleksiciae]	Yersinia aleksiciae	1732	1732	0.99	0	79.86	1018	""=HYPERLINK(""""https://www,ncbi,nlm,nih,gov/protein/WP_054888065,1?report=genbank&log	=prottop&blast_rank=170&RID=YUGXZDVC016""""	""""WP_054888065,1"""")"""
"FAD-binding oxidoreductase [Pantoea coffeiphila]	Pantoea coffeiphila	1732	1732	0.99	0	78.86	1017	""=HYPERLINK(""""https://www,ncbi,nlm,nih,gov/protein/WP_205064747,1?report=genbank&log	=prottop&blast_rank=171&RID=YUGXZDVC016""""	""""WP_205064747,1"""")"""
"FAD-binding oxidoreductase [Erwinia endophytica]	Erwinia endophytica	1732	1732	0.99	0	79.51	1020	""=HYPERLINK(""""https://www,ncbi,nlm,nih,gov/protein/WP_152322597,1?report=genbank&log	=prottop&blast_rank=172&RID=YUGXZDVC016""""	""""WP_152322597,1"""")"""
"FAD-binding oxidoreductase [Pantoea dispersa]	Pantoea dispersa	1732	1732	0.99	0	79.15	1017	""=HYPERLINK(""""https://www,ncbi,nlm,nih,gov/protein/WP_222951006,1?report=genbank&log	=prottop&blast_rank=173&RID=YUGXZDVC016""""	""""WP_222951006,1"""")"""
"FAD-binding oxidoreductase [Mixta theicola]	Mixta theicola	1732	1732	0.99	0	78.96	1017	""=HYPERLINK(""""https://www,ncbi,nlm,nih,gov/protein/WP_103058644,1?report=genbank&log	=prottop&blast_rank=174&RID=YUGXZDVC016""""	""""WP_103058644,1"""")"""
"FAD-binding oxidoreductase [Pectobacterium]	Pectobacterium	1731	1731	0.99	0	79.55	1017	""=HYPERLINK(""""https://www,ncbi,nlm,nih,gov/protein/WP_039481206,1?report=genbank&log	=prottop&blast_rank=175&RID=YUGXZDVC016""""	""""WP_039481206,1"""")"""
"FAD-binding oxidoreductase [Yersinia massiliensis]	Yersinia massiliensis	1730	1730	0.99	0	79.76	1018	""=HYPERLINK(""""https://www,ncbi,nlm,nih,gov/protein/WP_019209873,1?report=genbank&log	=prottop&blast_rank=176&RID=YUGXZDVC016""""	""""WP_019209873,1"""")"""
"FAD-binding oxidoreductase [Pectobacterium fontis]	Pectobacterium fontis	1730	1730	0.99	0	79.55	1016	""=HYPERLINK(""""https://www,ncbi,nlm,nih,gov/protein/WP_039351739,1?report=genbank&log	=prottop&blast_rank=177&RID=YUGXZDVC016""""	""""WP_039351739,1"""")"""
"FAD-binding oxidoreductase [Pantoea eucalypti]	Pantoea eucalypti	1729	1729	0.99	0	79.55	1017	""=HYPERLINK(""""https://www,ncbi,nlm,nih,gov/protein/WP_140915567,1?report=genbank&log	=prottop&blast_rank=178&RID=YUGXZDVC016""""	""""WP_140915567,1"""")"""
"FAD-binding oxidoreductase [Pantoea wallisii]	Pantoea wallisii	1729	1729	0.99	0	79.15	1017	""=HYPERLINK(""""https://www,ncbi,nlm,nih,gov/protein/WP_128600289,1?report=genbank&log	=prottop&blast_rank=179&RID=YUGXZDVC016""""	""""WP_128600289,1"""")"""
"FAD-binding oxidoreductase [Mixta gaviniae]	Mixta gaviniae	1729	1729	0.99	0	79.35	1018	""=HYPERLINK(""""https://www,ncbi,nlm,nih,gov/protein/WP_104957196,1?report=genbank&log	=prottop&blast_rank=180&RID=YUGXZDVC016""""	""""WP_104957196,1"""")"""
"FAD-binding oxidoreductase [Pectobacterium aroidearum]	Pectobacterium aroidearum	1729	1729	0.99	0	79.35	1017	""=HYPERLINK(""""https://www,ncbi,nlm,nih,gov/protein/WP_205946662,1?report=genbank&log	=prottop&blast_rank=181&RID=YUGXZDVC016""""	""""WP_205946662,1"""")"""
"FAD-binding oxidoreductase [Pantoea ananatis]	Pantoea ananatis	1729	1729	0.99	0	78.76	1017	""=HYPERLINK(""""https://www,ncbi,nlm,nih,gov/protein/WP_014605960,1?report=genbank&log	=prottop&blast_rank=182&RID=YUGXZDVC016""""	""""WP_014605960,1"""")"""
"FAD-binding oxidoreductase [Pectobacterium odoriferum]	Pectobacterium odoriferum	1728	1728	0.99	0	79.45	1017	""=HYPERLINK(""""https://www,ncbi,nlm,nih,gov/protein/WP_161528763,1?report=genbank&log	=prottop&blast_rank=183&RID=YUGXZDVC016""""	""""WP_161528763,1"""")"""
"FAD-binding oxidoreductase [Pectobacterium zantedeschiae]	Pectobacterium zantedeschiae	1728	1728	0.99	0	79.55	1017	""=HYPERLINK(""""https://www,ncbi,nlm,nih,gov/protein/WP_129711698,1?report=genbank&log	=prottop&blast_rank=184&RID=YUGXZDVC016""""	""""WP_129711698,1"""")"""
"FAD-binding oxidoreductase [Pectobacterium peruviense]	Pectobacterium peruviense	1728	1728	0.99	0	79.35	1017	""=HYPERLINK(""""https://www,ncbi,nlm,nih,gov/protein/WP_048259840,1?report=genbank&log	=prottop&blast_rank=185&RID=YUGXZDVC016""""	""""WP_048259840,1"""")"""
"FAD-binding oxidoreductase [Pectobacterium versatile]	Pectobacterium versatile	1728	1728	0.99	0	79.45	1017	""=HYPERLINK(""""https://www,ncbi,nlm,nih,gov/protein/WP_119158745,1?report=genbank&log	=prottop&blast_rank=186&RID=YUGXZDVC016""""	""""WP_119158745,1"""")"""
"FAD-binding oxidoreductase [Pectobacterium carotovorum]	Pectobacterium carotovorum	1728	1728	0.99	0	79.55	1017	""=HYPERLINK(""""https://www,ncbi,nlm,nih,gov/protein/WP_010297783,1?report=genbank&log	=prottop&blast_rank=187&RID=YUGXZDVC016""""	""""WP_010297783,1"""")"""
"FAD-binding oxidoreductase [Brenneria izadpanahii]	Brenneria izadpanahii	1727	1727	0.99	0	79.29	1017	""=HYPERLINK(""""https://www,ncbi,nlm,nih,gov/protein/WP_208227097,1?report=genbank&log	=prottop&blast_rank=188&RID=YUGXZDVC016""""	""""WP_208227097,1"""")"""
"FAD-binding oxidoreductase [Erwinia mediterraneensis]	Erwinia mediterraneensis	1727	1727	0.99	0	78.76	1017	""=HYPERLINK(""""https://www,ncbi,nlm,nih,gov/protein/WP_130834921,1?report=genbank&log	=prottop&blast_rank=189&RID=YUGXZDVC016""""	""""WP_130834921,1"""")"""
"FAD-binding oxidoreductase [Pectobacterium atrosepticum]	Pectobacterium atrosepticum	1727	1727	0.99	0	79.25	1017	""=HYPERLINK(""""https://www,ncbi,nlm,nih,gov/protein/WP_039292378,1?report=genbank&log	=prottop&blast_rank=190&RID=YUGXZDVC016""""	""""WP_039292378,1"""")"""
"FAD-binding oxidoreductase [Lonsdalea britannica]	Lonsdalea britannica	1727	1727	0.99	0	80.04	1017	""=HYPERLINK(""""https://www,ncbi,nlm,nih,gov/protein/WP_094117988,1?report=genbank&log	=prottop&blast_rank=191&RID=YUGXZDVC016""""	""""WP_094117988,1"""")"""
"FAD-binding oxidoreductase [Pectobacterium aquaticum]	Pectobacterium aquaticum	1727	1727	0.99	0	79.45	1017	""=HYPERLINK(""""https://www,ncbi,nlm,nih,gov/protein/WP_116155605,1?report=genbank&log	=prottop&blast_rank=192&RID=YUGXZDVC016""""	""""WP_116155605,1"""")"""
"FAD-binding oxidoreductase [Pectobacterium brasiliense]	Pectobacterium brasiliense	1727	1727	0.99	0	79.45	1017	""=HYPERLINK(""""https://www,ncbi,nlm,nih,gov/protein/WP_010276353,1?report=genbank&log	=prottop&blast_rank=193&RID=YUGXZDVC016""""	""""WP_010276353,1"""")"""
"FAD-binding oxidoreductase [Hafnia alvei]	Hafnia alvei	1726	1726	1	0	79.2	1018	""=HYPERLINK(""""https://www,ncbi,nlm,nih,gov/protein/WP_166493162,1?report=genbank&log	=prottop&blast_rank=194&RID=YUGXZDVC016""""	""""WP_166493162,1"""")"""
"FAD-binding oxidoreductase [Yersinia pekkanenii]	Yersinia pekkanenii	1726	1726	0.99	0	79.27	1018	""=HYPERLINK(""""https://www,ncbi,nlm,nih,gov/protein/WP_049614501,1?report=genbank&log	=prottop&blast_rank=195&RID=YUGXZDVC016""""	""""WP_049614501,1"""")"""
"FAD-binding oxidoreductase [Pectobacterium]	Pectobacterium	1726	1726	0.99	0	79.45	1017	""=HYPERLINK(""""https://www,ncbi,nlm,nih,gov/protein/WP_193399882,1?report=genbank&log	=prottop&blast_rank=196&RID=YUGXZDVC016""""	""""WP_193399882,1"""")"""
"FAD-binding oxidoreductase [Yersinia]	Yersinia	1726	1726	0.99	0	79.27	1018	""=HYPERLINK(""""https://www,ncbi,nlm,nih,gov/protein/WP_050097568,1?report=genbank&log	=prottop&blast_rank=197&RID=YUGXZDVC016""""	""""WP_050097568,1"""")"""
"FAD-binding oxidoreductase [Serratia ficaria]	Serratia ficaria	1726	1726	0.99	0	79.55	1018	""=HYPERLINK(""""https://www,ncbi,nlm,nih,gov/protein/WP_061795508,1?report=genbank&log	=prottop&blast_rank=198&RID=YUGXZDVC016""""	""""WP_061795508,1"""")"""
"FAD-binding oxidoreductase [Pantoea deleyi]	Pantoea deleyi	1726	1726	0.99	0	79.25	1017	""=HYPERLINK(""""https://www,ncbi,nlm,nih,gov/protein/WP_140917059,1?report=genbank&log	=prottop&blast_rank=199&RID=YUGXZDVC016""""	""""WP_140917059,1"""")"""
"FAD-binding oxidoreductase [Yersinia bercovieri]	Yersinia bercovieri	1725	1725	0.99	0	79.57	1018	""=HYPERLINK(""""https://www,ncbi,nlm,nih,gov/protein/WP_145592528,1?report=genbank&log	=prottop&blast_rank=200&RID=YUGXZDVC016""""	""""WP_145592528,1"""")"""
"FAD-binding oxidoreductase [Chimaeribacter coloradensis]	Chimaeribacter coloradensis	1725	1725	0.99	0	79.15	1017	""=HYPERLINK(""""https://www,ncbi,nlm,nih,gov/protein/WP_101822004,1?report=genbank&log	=prottop&blast_rank=201&RID=YUGXZDVC016""""	""""WP_101822004,1"""")"""
"FAD-binding oxidoreductase [Pantoea allii]	Pantoea allii	1725	1725	0.99	0	78.76	1017	""=HYPERLINK(""""https://www,ncbi,nlm,nih,gov/protein/WP_109716244,1?report=genbank&log	=prottop&blast_rank=202&RID=YUGXZDVC016""""	""""WP_109716244,1"""")"""
"FAD-binding oxidoreductase [Pantoea latae]	Pantoea latae	1725	1725	0.99	0	78.86	1017	""=HYPERLINK(""""https://www,ncbi,nlm,nih,gov/protein/WP_081137332,1?report=genbank&log	=prottop&blast_rank=203&RID=YUGXZDVC016""""	""""WP_081137332,1"""")"""
"FAD-binding oxidoreductase [Dickeya]	Dickeya	1725	1725	0.99	0	79.78	1019	""=HYPERLINK(""""https://www,ncbi,nlm,nih,gov/protein/WP_035341259,1?report=genbank&log	=prottop&blast_rank=204&RID=YUGXZDVC016""""	""""WP_035341259,1"""")"""
"FAD-binding oxidoreductase [Pectobacterium wasabiae]	Pectobacterium wasabiae	1725	1725	0.99	0	79.15	1017	""=HYPERLINK(""""https://www,ncbi,nlm,nih,gov/protein/WP_005970401,1?report=genbank&log	=prottop&blast_rank=205&RID=YUGXZDVC016""""	""""WP_005970401,1"""")"""
"FAD-binding oxidoreductase [Pectobacterium actinidiae]	Pectobacterium actinidiae	1724	1724	0.99	0	79.25	1017	""=HYPERLINK(""""https://www,ncbi,nlm,nih,gov/protein/WP_039359505,1?report=genbank&log	=prottop&blast_rank=206&RID=YUGXZDVC016""""	""""WP_039359505,1"""")"""
"FAD-binding oxidoreductase [Erwinia aphidicola]	Erwinia aphidicola	1724	1724	0.99	0	79.2	1019	""=HYPERLINK(""""https://www,ncbi,nlm,nih,gov/protein/WP_191150028,1?report=genbank&log	=prottop&blast_rank=207&RID=YUGXZDVC016""""	""""WP_191150028,1"""")"""
"FAD-binding oxidoreductase [Yersinia frederiksenii]	Yersinia frederiksenii	1724	1724	0.99	0	79.43	1021	""=HYPERLINK(""""https://www,ncbi,nlm,nih,gov/protein/WP_145573717,1?report=genbank&log	=prottop&blast_rank=208&RID=YUGXZDVC016""""	""""WP_145573717,1"""")"""
"FAD-binding oxidoreductase [Obesumbacterium proteus]	Obesumbacterium proteus	1724	1724	1	0	79.1	1018	""=HYPERLINK(""""https://www,ncbi,nlm,nih,gov/protein/WP_046459536,1?report=genbank&log	=prottop&blast_rank=209&RID=YUGXZDVC016""""	""""WP_046459536,1"""")"""
"FAD-binding oxidoreductase [Pectobacterium polonicum]	Pectobacterium polonicum	1724	1724	0.99	0	79.06	1017	""=HYPERLINK(""""https://www,ncbi,nlm,nih,gov/protein/WP_137742279,1?report=genbank&log	=prottop&blast_rank=210&RID=YUGXZDVC016""""	""""WP_137742279,1"""")"""
"FAD-binding oxidoreductase [Erwiniaceae bacterium IIIF1SW-P2]	Kalamiella piersonii	1724	1724	0.99	0	78.86	1017	""=HYPERLINK(""""https://www,ncbi,nlm,nih,gov/protein/WP_120452396,1?report=genbank&log	=prottop&blast_rank=211&RID=YUGXZDVC016""""	""""WP_120452396,1"""")"""
"FAD-binding oxidoreductase [Pectobacterium punjabense]	Pectobacterium punjabense	1723	1723	0.99	0	79.15	1017	""=HYPERLINK(""""https://www,ncbi,nlm,nih,gov/protein/WP_107167656,1?report=genbank&log	=prottop&blast_rank=212&RID=YUGXZDVC016""""	""""WP_107167656,1"""")"""
"FAD-binding oxidoreductase [Yersinia kristensenii]	Yersinia kristensenii	1723	1723	0.99	0	79.37	1018	""=HYPERLINK(""""https://www,ncbi,nlm,nih,gov/protein/WP_050115316,1?report=genbank&log	=prottop&blast_rank=213&RID=YUGXZDVC016""""	""""WP_050115316,1"""")"""
"FAD-binding oxidoreductase [Yersinia frederiksenii]	Yersinia frederiksenii	1723	1723	0.99	0	79.24	1021	""=HYPERLINK(""""https://www,ncbi,nlm,nih,gov/protein/WP_004706582,1?report=genbank&log	=prottop&blast_rank=214&RID=YUGXZDVC016""""	""""WP_004706582,1"""")"""
"FAD-binding oxidoreductase [Brenneria roseae]	Brenneria roseae	1722	1722	0.99	0	80.04	1017	""=HYPERLINK(""""https://www,ncbi,nlm,nih,gov/protein/WP_109053149,1?report=genbank&log	=prottop&blast_rank=215&RID=YUGXZDVC016""""	""""WP_109053149,1"""")"""
"FAD-binding oxidoreductase [Dickeya zeae]	Dickeya zeae	1722	1722	0.99	0	79.78	1019	""=HYPERLINK(""""https://www,ncbi,nlm,nih,gov/protein/WP_012884345,1?report=genbank&log	=prottop&blast_rank=216&RID=YUGXZDVC016""""	""""WP_012884345,1"""")"""
"FAD-binding oxidoreductase [Pantoea anthophila]	Pantoea anthophila	1722	1722	0.99	0	78.96	1017	""=HYPERLINK(""""https://www,ncbi,nlm,nih,gov/protein/WP_046101729,1?report=genbank&log	=prottop&blast_rank=217&RID=YUGXZDVC016""""	""""WP_046101729,1"""")"""
"FAD-binding oxidoreductase [Pectobacterium parmentieri]	Pectobacterium parmentieri	1721	1721	0.99	0	79.06	1017	""=HYPERLINK(""""https://www,ncbi,nlm,nih,gov/protein/WP_033071662,1?report=genbank&log	=prottop&blast_rank=218&RID=YUGXZDVC016""""	""""WP_033071662,1"""")"""
"FAD-binding oxidoreductase [Pectobacterium polaris]	Pectobacterium polaris	1721	1721	0.99	0	79.15	1017	""=HYPERLINK(""""https://www,ncbi,nlm,nih,gov/protein/WP_095699830,1?report=genbank&log	=prottop&blast_rank=219&RID=YUGXZDVC016""""	""""WP_095699830,1"""")"""
"FAD-binding oxidoreductase [Yersinia rohdei]	Yersinia rohdei	1721	1721	0.99	0	78.94	1021	""=HYPERLINK(""""https://www,ncbi,nlm,nih,gov/protein/WP_004712986,1?report=genbank&log	=prottop&blast_rank=220&RID=YUGXZDVC016""""	""""WP_004712986,1"""")"""
"FAD-binding oxidoreductase [Yersinia]	Yersinia	1721	1721	0.99	0	78.98	1018	""=HYPERLINK(""""https://www,ncbi,nlm,nih,gov/protein/WP_050077607,1?report=genbank&log	=prottop&blast_rank=221&RID=YUGXZDVC016""""	""""WP_050077607,1"""")"""
"FAD-binding oxidoreductase [Pectobacterium betavasculorum]	Pectobacterium betavasculorum	1721	1721	0.99	0	79.06	1017	""=HYPERLINK(""""https://www,ncbi,nlm,nih,gov/protein/WP_039323200,1?report=genbank&log	=prottop&blast_rank=222&RID=YUGXZDVC016""""	""""WP_039323200,1"""")"""
"FAD-binding oxidoreductase [Pantoea]	Pantoea	1721	1721	0.99	0	78.37	1017	""=HYPERLINK(""""https://www,ncbi,nlm,nih,gov/protein/WP_096073062,1?report=genbank&log	=prottop&blast_rank=223&RID=YUGXZDVC016""""	""""WP_096073062,1"""")"""
"FAD-binding oxidoreductase [Yersinia pseudotuberculosis]	Yersinia pseudotuberculosis	1720	1720	0.99	0	78.88	1018	""=HYPERLINK(""""https://www,ncbi,nlm,nih,gov/protein/WP_011192537,1?report=genbank&log	=prottop&blast_rank=224&RID=YUGXZDVC016""""	""""WP_011192537,1"""")"""
"FAD-binding oxidoreductase [Mixta intestinalis]	Mixta intestinalis	1719	1719	0.99	0	78.47	1017	""=HYPERLINK(""""https://www,ncbi,nlm,nih,gov/protein/WP_160620913,1?report=genbank&log	=prottop&blast_rank=225&RID=YUGXZDVC016""""	""""WP_160620913,1"""")"""
"FAD-binding oxidoreductase [Dickeya lacustris]	Dickeya lacustris	1719	1719	0.99	0	80.08	1019	""=HYPERLINK(""""https://www,ncbi,nlm,nih,gov/protein/WP_125259093,1?report=genbank&log	=prottop&blast_rank=226&RID=YUGXZDVC016""""	""""WP_125259093,1"""")"""
"FAD-binding oxidoreductase [Yersinia]	Yersinia	1719	1719	0.99	0	79.27	1018	""=HYPERLINK(""""https://www,ncbi,nlm,nih,gov/protein/WP_038632619,1?report=genbank&log	=prottop&blast_rank=227&RID=YUGXZDVC016""""	""""WP_038632619,1"""")"""
"FAD-binding oxidoreductase [Serratia rhizosphaerae]	Serratia rhizosphaerae	1718	1718	0.99	0	79.84	1018	""=HYPERLINK(""""https://www,ncbi,nlm,nih,gov/protein/WP_160031234,1?report=genbank&log	=prottop&blast_rank=228&RID=YUGXZDVC016""""	""""WP_160031234,1"""")"""
"FAD-binding oxidoreductase [Yersinia intermedia]	Yersinia intermedia	1718	1718	0.99	0	79.17	1018	""=HYPERLINK(""""https://www,ncbi,nlm,nih,gov/protein/WP_005182794,1?report=genbank&log	=prottop&blast_rank=229&RID=YUGXZDVC016""""	""""WP_005182794,1"""")"""
"FAD-binding oxidoreductase [Brenneria goodwinii]	Brenneria goodwinii	1718	1718	0.99	0	78.37	1017	""=HYPERLINK(""""https://www,ncbi,nlm,nih,gov/protein/WP_095833875,1?report=genbank&log	=prottop&blast_rank=230&RID=YUGXZDVC016""""	""""WP_095833875,1"""")"""
"FAD-binding oxidoreductase [Rouxiella aceris]	Rouxiella aceris	1718	1718	1	0	78.59	1018	""=HYPERLINK(""""https://www,ncbi,nlm,nih,gov/protein/WP_169404534,1?report=genbank&log	=prottop&blast_rank=231&RID=YUGXZDVC016""""	""""WP_169404534,1"""")"""
"FAD-binding oxidoreductase [Samsonia erythrinae]	Samsonia erythrinae	1717	1717	0.99	0	78.86	1017	""=HYPERLINK(""""https://www,ncbi,nlm,nih,gov/protein/WP_132455995,1?report=genbank&log	=prottop&blast_rank=232&RID=YUGXZDVC016""""	""""WP_132455995,1"""")"""
"FAD-binding oxidoreductase [Yersinia similis]	Yersinia similis	1717	1717	0.99	0	78.88	1018	""=HYPERLINK(""""https://www,ncbi,nlm,nih,gov/protein/WP_025384041,1?report=genbank&log	=prottop&blast_rank=233&RID=YUGXZDVC016""""	""""WP_025384041,1"""")"""
"FAD-binding oxidoreductase [Lonsdalea iberica]	Lonsdalea iberica	1717	1717	0.99	0	79.45	1017	""=HYPERLINK(""""https://www,ncbi,nlm,nih,gov/protein/WP_094109021,1?report=genbank&log	=prottop&blast_rank=234&RID=YUGXZDVC016""""	""""WP_094109021,1"""")"""
"FAD-binding oxidoreductase [Yersinia pestis]	Yersinia pestis	1717	1717	0.99	0	78.88	1018	""=HYPERLINK(""""https://www,ncbi,nlm,nih,gov/protein/WP_002211811,1?report=genbank&log	=prottop&blast_rank=235&RID=YUGXZDVC016""""	""""WP_002211811,1"""")"""
"FAD-binding oxidoreductase [Lonsdalea quercina]	Lonsdalea quercina	1717	1717	0.99	0	79.45	1017	""=HYPERLINK(""""https://www,ncbi,nlm,nih,gov/protein/WP_074728020,1?report=genbank&log	=prottop&blast_rank=236&RID=YUGXZDVC016""""	""""WP_074728020,1"""")"""
"FAD-binding oxidoreductase [Dickeya oryzae]	Dickeya oryzae	1717	1717	0.99	0	79.39	1019	""=HYPERLINK(""""https://www,ncbi,nlm,nih,gov/protein/WP_153507955,1?report=genbank&log	=prottop&blast_rank=237&RID=YUGXZDVC016""""	""""WP_153507955,1"""")"""
"FAD-binding oxidoreductase [Dickeya zeae]	Dickeya zeae	1717	1717	0.99	0	79.39	1019	""=HYPERLINK(""""https://www,ncbi,nlm,nih,gov/protein/WP_102801933,1?report=genbank&log	=prottop&blast_rank=238&RID=YUGXZDVC016""""	""""WP_102801933,1"""")"""
"FAD-binding oxidoreductase [Yersiniaceae]	Yersiniaceae	1717	1717	0.99	0	78.66	1017	""=HYPERLINK(""""https://www,ncbi,nlm,nih,gov/protein/WP_072930932,1?report=genbank&log	=prottop&blast_rank=239&RID=YUGXZDVC016""""	""""WP_072930932,1"""")"""
"FAD-binding oxidoreductase [Erwinia mallotivora]	Erwinia mallotivora	1717	1717	0.99	0	79.1	1019	""=HYPERLINK(""""https://www,ncbi,nlm,nih,gov/protein/WP_034936307,1?report=genbank&log	=prottop&blast_rank=240&RID=YUGXZDVC016""""	""""WP_034936307,1"""")"""
"FAD-binding oxidoreductase [Chimaeribacter californicus]	Chimaeribacter californicus	1716	1716	0.99	0	78.66	1017	""=HYPERLINK(""""https://www,ncbi,nlm,nih,gov/protein/WP_101814427,1?report=genbank&log	=prottop&blast_rank=241&RID=YUGXZDVC016""""	""""WP_101814427,1"""")"""
"FAD-binding oxidoreductase [Dickeya chrysanthemi]	Dickeya chrysanthemi	1716	1716	0.99	0	79.2	1019	""=HYPERLINK(""""https://www,ncbi,nlm,nih,gov/protein/WP_012769414,1?report=genbank&log	=prottop&blast_rank=242&RID=YUGXZDVC016""""	""""WP_012769414,1"""")"""
"FAD-binding oxidoreductase [Yersinia kristensenii]	Yersinia kristensenii	1716	1716	0.99	0	79.1	1024	""=HYPERLINK(""""https://www,ncbi,nlm,nih,gov/protein/WP_098080839,1?report=genbank&log	=prottop&blast_rank=243&RID=YUGXZDVC016""""	""""WP_098080839,1"""")"""
"FAD-binding oxidoreductase [Pantoea]	Pantoea	1714	1714	0.99	0	77.78	1017	""=HYPERLINK(""""https://www,ncbi,nlm,nih,gov/protein/WP_058708699,1?report=genbank&log	=prottop&blast_rank=244&RID=YUGXZDVC016""""	""""WP_058708699,1"""")"""
"FAD-binding oxidoreductase [Chimaeribacter arupi]	Chimaeribacter arupi	1714	1714	0.99	0	78.56	1017	""=HYPERLINK(""""https://www,ncbi,nlm,nih,gov/protein/WP_101833742,1?report=genbank&log	=prottop&blast_rank=245&RID=YUGXZDVC016""""	""""WP_101833742,1"""")"""
"FAD-binding oxidoreductase [Ewingella americana]	Ewingella americana	1714	1714	0.99	0	78.17	1018	""=HYPERLINK(""""https://www,ncbi,nlm,nih,gov/protein/WP_034791155,1?report=genbank&log	=prottop&blast_rank=246&RID=YUGXZDVC016""""	""""WP_034791155,1"""")"""
"FAD-binding oxidoreductase [Mixta tenebrionis]	Mixta tenebrionis	1713	1713	0.99	0	77.88	1017	""=HYPERLINK(""""https://www,ncbi,nlm,nih,gov/protein/WP_141174269,1?report=genbank&log	=prottop&blast_rank=247&RID=YUGXZDVC016""""	""""WP_141174269,1"""")"""
"FAD-binding oxidoreductase [Izhakiella australiensis]	Izhakiella australiensis	1713	1713	0.99	0	77.78	1031	""=HYPERLINK(""""https://www,ncbi,nlm,nih,gov/protein/WP_078001493,1?report=genbank&log	=prottop&blast_rank=248&RID=YUGXZDVC016""""	""""WP_078001493,1"""")"""
"FAD-binding oxidoreductase [Erwinia rhapontici]	Erwinia rhapontici	1712	1712	0.99	0	78.14	1018	""=HYPERLINK(""""https://www,ncbi,nlm,nih,gov/protein/WP_167864600,1?report=genbank&log	=prottop&blast_rank=249&RID=YUGXZDVC016""""	""""WP_167864600,1"""")"""
"FAD-binding oxidoreductase [Dickeya undicola]	Dickeya undicola	1712	1712	0.99	0	79.69	1019	""=HYPERLINK(""""https://www,ncbi,nlm,nih,gov/protein/WP_033567945,1?report=genbank&log	=prottop&blast_rank=250&RID=YUGXZDVC016""""	""""WP_033567945,1"""")"""
"FAD-binding oxidoreductase [Rahnella variigena]	Rahnella variigena	1711	1711	0.99	0	78.37	1018	""=HYPERLINK(""""https://www,ncbi,nlm,nih,gov/protein/WP_120161785,1?report=genbank&log	=prottop&blast_rank=251&RID=YUGXZDVC016""""	""""WP_120161785,1"""")"""
"FAD-binding oxidoreductase [Dickeya dadantii]	Dickeya dadantii	1710	1710	0.99	0	79.49	1019	""=HYPERLINK(""""https://www,ncbi,nlm,nih,gov/protein/WP_013318366,1?report=genbank&log	=prottop&blast_rank=252&RID=YUGXZDVC016""""	""""WP_013318366,1"""")"""
"FAD-binding oxidoreductase [Yersinia enterocolitica]	Yersinia enterocolitica	1710	1710	0.99	0	78.59	1018	""=HYPERLINK(""""https://www,ncbi,nlm,nih,gov/protein/WP_050298134,1?report=genbank&log	=prottop&blast_rank=253&RID=YUGXZDVC016""""	""""WP_050298134,1"""")"""
"FAD-binding oxidoreductase [Brenneria salicis]	Brenneria salicis	1710	1710	0.99	0	79.74	1017	""=HYPERLINK(""""https://www,ncbi,nlm,nih,gov/protein/WP_113866314,1?report=genbank&log	=prottop&blast_rank=254&RID=YUGXZDVC016""""	""""WP_113866314,1"""")"""
"FAD-binding oxidoreductase [Erwinia oleae]	Erwinia oleae	1710	1710	0.99	0	77.97	1017	""=HYPERLINK(""""https://www,ncbi,nlm,nih,gov/protein/WP_034947834,1?report=genbank&log	=prottop&blast_rank=255&RID=YUGXZDVC016""""	""""WP_034947834,1"""")"""
"FAD-binding oxidoreductase [Brenneria alni]	Brenneria alni	1709	1709	0.99	0	79.45	1017	""=HYPERLINK(""""https://www,ncbi,nlm,nih,gov/protein/WP_121573869,1?report=genbank&log	=prottop&blast_rank=256&RID=YUGXZDVC016""""	""""WP_121573869,1"""")"""
"FAD-binding oxidoreductase [Erwinia piriflorinigrans]	Erwinia piriflorinigrans	1709	1709	0.99	0	77.68	1017	""=HYPERLINK(""""https://www,ncbi,nlm,nih,gov/protein/WP_023654969,1?report=genbank&log	=prottop&blast_rank=257&RID=YUGXZDVC016""""	""""WP_023654969,1"""")"""
"FAD-binding oxidoreductase [Yersinia enterocolitica]	Yersinia enterocolitica	1709	1709	0.99	0	78.59	1018	""=HYPERLINK(""""https://www,ncbi,nlm,nih,gov/protein/WP_174847757,1?report=genbank&log	=prottop&blast_rank=258&RID=YUGXZDVC016""""	""""WP_174847757,1"""")"""
"FAD-binding oxidoreductase [Rahnella woolbedingensis]	Rahnella woolbedingensis	1709	1709	0.99	0	78.27	1018	""=HYPERLINK(""""https://www,ncbi,nlm,nih,gov/protein/WP_120131977,1?report=genbank&log	=prottop&blast_rank=259&RID=YUGXZDVC016""""	""""WP_120131977,1"""")"""
"FAD-binding oxidoreductase [Brenneria]	Brenneria	1709	1709	0.99	0	79.65	1017	""=HYPERLINK(""""https://www,ncbi,nlm,nih,gov/protein/WP_009112388,1?report=genbank&log	=prottop&blast_rank=260&RID=YUGXZDVC016""""	""""WP_009112388,1"""")"""
"FAD-binding oxidoreductase [Rahnella victoriana]	Rahnella victoriana	1709	1709	0.99	0	78.17	1018	""=HYPERLINK(""""https://www,ncbi,nlm,nih,gov/protein/WP_119826266,1?report=genbank&log	=prottop&blast_rank=261&RID=YUGXZDVC016""""	""""WP_119826266,1"""")"""
"FAD-binding oxidoreductase [Rahnella bruchi]	Rahnella bruchi	1707	1707	0.99	0	78.07	1018	""=HYPERLINK(""""https://www,ncbi,nlm,nih,gov/protein/WP_120505953,1?report=genbank&log	=prottop&blast_rank=262&RID=YUGXZDVC016""""	""""WP_120505953,1"""")"""
"FAD-binding oxidoreductase [Yersinia canariae]	Yersinia canariae	1707	1707	0.99	0	78.39	1018	""=HYPERLINK(""""https://www,ncbi,nlm,nih,gov/protein/WP_159678155,1?report=genbank&log	=prottop&blast_rank=263&RID=YUGXZDVC016""""	""""WP_159678155,1"""")"""
"FAD-binding oxidoreductase [Dickeya fangzhongdai]	Dickeya fangzhongdai	1707	1707	0.99	0	79.2	1019	""=HYPERLINK(""""https://www,ncbi,nlm,nih,gov/protein/WP_100849738,1?report=genbank&log	=prottop&blast_rank=264&RID=YUGXZDVC016""""	""""WP_100849738,1"""")"""
"FAD-binding oxidoreductase [Rahnella]	Rahnella	1707	1707	0.99	0	78.17	1018	""=HYPERLINK(""""https://www,ncbi,nlm,nih,gov/protein/WP_013576104,1?report=genbank&log	=prottop&blast_rank=265&RID=YUGXZDVC016""""	""""WP_013576104,1"""")"""
"FAD-binding protein [Rahnella inusitata]	Rahnella inusitata	1706	1706	0.99	0	78.07	1018	""=HYPERLINK(""""https://www,ncbi,nlm,nih,gov/protein/WP_213052374,1?report=genbank&log	=prottop&blast_rank=266&RID=YUGXZDVC016""""	""""WP_213052374,1"""")"""
"FAD-binding oxidoreductase [Yersinia hibernica]	Yersinia hibernica	1706	1706	0.99	0	78.49	1018	""=HYPERLINK(""""https://www,ncbi,nlm,nih,gov/protein/WP_129196080,1?report=genbank&log	=prottop&blast_rank=267&RID=YUGXZDVC016""""	""""WP_129196080,1"""")"""
"FAD-binding oxidoreductase [Lonsdalea populi]	Lonsdalea populi	1706	1706	0.99	0	78.76	1017	""=HYPERLINK(""""https://www,ncbi,nlm,nih,gov/protein/WP_085684432,1?report=genbank&log	=prottop&blast_rank=268&RID=YUGXZDVC016""""	""""WP_085684432,1"""")"""
"FAD-binding oxidoreductase [Rahnella aquatilis]	Rahnella aquatilis	1705	1705	0.99	0	77.97	1018	""=HYPERLINK(""""https://www,ncbi,nlm,nih,gov/protein/WP_015697809,1?report=genbank&log	=prottop&blast_rank=269&RID=YUGXZDVC016""""	""""WP_015697809,1"""")"""
"FAD-binding oxidoreductase [Affinibrenneria salicis]	Affinibrenneria salicis	1704	1704	0.99	0	78.07	1017	""=HYPERLINK(""""https://www,ncbi,nlm,nih,gov/protein/WP_150434506,1?report=genbank&log	=prottop&blast_rank=270&RID=YUGXZDVC016""""	""""WP_150434506,1"""")"""
"FAD-binding oxidoreductase [Rouxiella chamberiensis]	Rouxiella chamberiensis	1704	1704	0.99	0	77.48	1017	""=HYPERLINK(""""https://www,ncbi,nlm,nih,gov/protein/WP_045046595,1?report=genbank&log	=prottop&blast_rank=271&RID=YUGXZDVC016""""	""""WP_045046595,1"""")"""
"FAD-binding oxidoreductase [Dickeya solani]	Dickeya solani	1704	1704	0.99	0	79.2	1019	""=HYPERLINK(""""https://www,ncbi,nlm,nih,gov/protein/WP_022633957,1?report=genbank&log	=prottop&blast_rank=272&RID=YUGXZDVC016""""	""""WP_022633957,1"""")"""
"FAD-binding oxidoreductase [Erwinia psidii]	Erwinia psidii	1701	1701	0.99	0	78.41	1019	""=HYPERLINK(""""https://www,ncbi,nlm,nih,gov/protein/WP_124232324,1?report=genbank&log	=prottop&blast_rank=273&RID=YUGXZDVC016""""	""""WP_124232324,1"""")"""
"FAD-binding oxidoreductase [Musicola keenii]	Musicola keenii	1701	1701	1	0	78.06	1021	""=HYPERLINK(""""https://www,ncbi,nlm,nih,gov/protein/WP_192458611,1?report=genbank&log	=prottop&blast_rank=274&RID=YUGXZDVC016""""	""""WP_192458611,1"""")"""
"FAD-binding oxidoreductase [Rahnella contaminans]	Rahnella contaminans	1701	1701	0.99	0	77.97	1018	""=HYPERLINK(""""https://www,ncbi,nlm,nih,gov/protein/WP_165056893,1?report=genbank&log	=prottop&blast_rank=275&RID=YUGXZDVC016""""	""""WP_165056893,1"""")"""
"FAD-binding oxidoreductase [Rouxiella badensis]	Rouxiella badensis	1700	1700	0.99	0	77.68	1017	""=HYPERLINK(""""https://www,ncbi,nlm,nih,gov/protein/WP_165429078,1?report=genbank&log	=prottop&blast_rank=276&RID=YUGXZDVC016""""	""""WP_165429078,1"""")"""
"FAD-binding oxidoreductase [Rahnella]	Rahnella	1700	1700	0.99	0	77.88	1018	""=HYPERLINK(""""https://www,ncbi,nlm,nih,gov/protein/WP_195814450,1?report=genbank&log	=prottop&blast_rank=277&RID=YUGXZDVC016""""	""""WP_195814450,1"""")"""
"FAD-binding oxidoreductase [Brenneria rubrifaciens]	Brenneria rubrifaciens	1700	1700	0.99	0	79.06	1017	""=HYPERLINK(""""https://www,ncbi,nlm,nih,gov/protein/WP_137713399,1?report=genbank&log	=prottop&blast_rank=278&RID=YUGXZDVC016""""	""""WP_137713399,1"""")"""
"FAD-binding oxidoreductase [Dickeya dianthicola]	Dickeya dianthicola	1700	1700	0.99	0	79.2	1019	""=HYPERLINK(""""https://www,ncbi,nlm,nih,gov/protein/WP_024106321,1?report=genbank&log	=prottop&blast_rank=279&RID=YUGXZDVC016""""	""""WP_024106321,1"""")"""
"FAD-binding oxidoreductase [Erwinia persicina]	Erwinia persicina	1700	1700	0.99	0	77.58	1017	""=HYPERLINK(""""https://www,ncbi,nlm,nih,gov/protein/WP_062743482,1?report=genbank&log	=prottop&blast_rank=280&RID=YUGXZDVC016""""	""""WP_062743482,1"""")"""
"FAD-binding oxidoreductase [Musicola paradisiaca]	Musicola paradisiaca	1699	1699	1	0	77.77	1021	""=HYPERLINK(""""https://www,ncbi,nlm,nih,gov/protein/WP_012765273,1?report=genbank&log	=prottop&blast_rank=281&RID=YUGXZDVC016""""	""""WP_012765273,1"""")"""
"FAD-binding oxidoreductase [Yersinia aldovae]	Yersinia aldovae	1698	1698	0.99	0	78.49	1018	""=HYPERLINK(""""https://www,ncbi,nlm,nih,gov/protein/WP_042545773,1?report=genbank&log	=prottop&blast_rank=282&RID=YUGXZDVC016""""	""""WP_042545773,1"""")"""
"FAD-binding oxidoreductase [Dickeya]	Dickeya	1696	1696	0.99	0	78.61	1019	""=HYPERLINK(""""https://www,ncbi,nlm,nih,gov/protein/WP_042871086,1?report=genbank&log	=prottop&blast_rank=283&RID=YUGXZDVC016""""	""""WP_042871086,1"""")"""
"FAD-binding oxidoreductase [Rouxiella silvae]	Rouxiella silvae	1695	1695	0.99	0	76.99	1017	""=HYPERLINK(""""https://www,ncbi,nlm,nih,gov/protein/WP_084982718,1?report=genbank&log	=prottop&blast_rank=284&RID=YUGXZDVC016""""	""""WP_084982718,1"""")"""
"FAD-binding oxidoreductase [Enterobacillus tribolii]	Enterobacillus tribolii	1692	1692	0.99	0	78.78	1018	""=HYPERLINK(""""https://www,ncbi,nlm,nih,gov/protein/WP_115456810,1?report=genbank&log	=prottop&blast_rank=285&RID=YUGXZDVC016""""	""""WP_115456810,1"""")"""
"FAD-binding oxidoreductase [Erwinia tracheiphila]	Erwinia tracheiphila	1690	1690	0.99	0	77.33	1019	""=HYPERLINK(""""https://www,ncbi,nlm,nih,gov/protein/WP_016169836,1?report=genbank&log	=prottop&blast_rank=286&RID=YUGXZDVC016""""	""""WP_016169836,1"""")"""
"FAD-binding oxidoreductase [Candidatus Erwinia dacicola]	Candidatus Erwinia dacicola	1689	1689	0.99	0	77.72	1019	""=HYPERLINK(""""https://www,ncbi,nlm,nih,gov/protein/WP_070135608,1?report=genbank&log	=prottop&blast_rank=287&RID=YUGXZDVC016""""	""""WP_070135608,1"""")"""
"FAD-binding oxidoreductase [Hafnia psychrotolerans]	Hafnia psychrotolerans	1689	1689	0.99	0	76.79	1018	""=HYPERLINK(""""https://www,ncbi,nlm,nih,gov/protein/WP_188471948,1?report=genbank&log	=prottop&blast_rank=288&RID=YUGXZDVC016""""	""""WP_188471948,1"""")"""
"FAD-binding oxidoreductase [Erwinia tasmaniensis]	Erwinia tasmaniensis	1680	1680	0.99	0	76.4	1017	""=HYPERLINK(""""https://www,ncbi,nlm,nih,gov/protein/WP_012441554,1?report=genbank&log	=prottop&blast_rank=289&RID=YUGXZDVC016""""	""""WP_012441554,1"""")"""
"FAD-binding oxidoreductase [Pantoea eucrina]	Pantoea eucrina	1677	1677	0.99	0	76.79	1017	""=HYPERLINK(""""https://www,ncbi,nlm,nih,gov/protein/WP_224144848,1?report=genbank&log	=prottop&blast_rank=290&RID=YUGXZDVC016""""	""""WP_224144848,1"""")"""
"FAD-binding oxidoreductase [Erwinia amylovora]	Erwinia amylovora	1675	1675	0.99	0	77.19	1039	""=HYPERLINK(""""https://www,ncbi,nlm,nih,gov/protein/WP_004157403,1?report=genbank&log	=prottop&blast_rank=291&RID=YUGXZDVC016""""	""""WP_004157403,1"""")"""
"FAD-binding oxidoreductase [Izhakiella capsodis]	Izhakiella capsodis	1672	1672	0.99	0	75.91	1025	""=HYPERLINK(""""https://www,ncbi,nlm,nih,gov/protein/WP_092874573,1?report=genbank&log	=prottop&blast_rank=292&RID=YUGXZDVC016""""	""""WP_092874573,1"""")"""
"FAD-binding oxidoreductase [Yersinia entomophaga]	Yersinia entomophaga	1668	1668	0.99	0	77.11	1018	""=HYPERLINK(""""https://www,ncbi,nlm,nih,gov/protein/WP_064513994,1?report=genbank&log	=prottop&blast_rank=293&RID=YUGXZDVC016""""	""""WP_064513994,1"""")"""
"FAD-binding oxidoreductase [Yersinia nurmii]	Yersinia nurmii	1660	1660	0.99	0	76.62	1018	""=HYPERLINK(""""https://www,ncbi,nlm,nih,gov/protein/WP_049600099,1?report=genbank&log	=prottop&blast_rank=294&RID=YUGXZDVC016""""	""""WP_049600099,1"""")"""
"FAD-binding protein [Photorhabdus hainanensis]	Photorhabdus hainanensis	1656	1656	0.99	0	75.74	1019	""=HYPERLINK(""""https://www,ncbi,nlm,nih,gov/protein/WP_214068362,1?report=genbank&log	=prottop&blast_rank=295&RID=YUGXZDVC016""""	""""WP_214068362,1"""")"""
"FAD-binding oxidoreductase [Photorhabdus luminescens]	Photorhabdus luminescens	1655	1655	0.99	0	75.64	1019	""=HYPERLINK(""""https://www,ncbi,nlm,nih,gov/protein/WP_049581301,1?report=genbank&log	=prottop&blast_rank=296&RID=YUGXZDVC016""""	""""WP_049581301,1"""")"""
"FAD-binding protein [Photorhabdus caribbeanensis]	Photorhabdus caribbeanensis	1655	1655	0.99	0	75.44	1019	""=HYPERLINK(""""https://www,ncbi,nlm,nih,gov/protein/WP_214054289,1?report=genbank&log	=prottop&blast_rank=297&RID=YUGXZDVC016""""	""""WP_214054289,1"""")"""
"FAD-binding oxidoreductase [Photorhabdus bodei]	Photorhabdus bodei	1655	1655	0.99	0	75.83	1019	""=HYPERLINK(""""https://www,ncbi,nlm,nih,gov/protein/WP_112893950,1?report=genbank&log	=prottop&blast_rank=298&RID=YUGXZDVC016""""	""""WP_112893950,1"""")"""
"FAD-binding protein [Photorhabdus noenieputensis]	Photorhabdus noenieputensis	1654	1654	0.99	0	75.54	1019	""=HYPERLINK(""""https://www,ncbi,nlm,nih,gov/protein/WP_214088829,1?report=genbank&log	=prottop&blast_rank=299&RID=YUGXZDVC016""""	""""WP_214088829,1"""")"""
"FAD-binding oxidoreductase [Yersinia ruckeri]	Yersinia ruckeri	1653	1653	0.99	0	75.86	1023	""=HYPERLINK(""""https://www,ncbi,nlm,nih,gov/protein/WP_004717668,1?report=genbank&log	=prottop&blast_rank=300&RID=YUGXZDVC016""""	""""WP_004717668,1"""")"""
"FAD-binding oxidoreductase [Photorhabdus aegyptia]	Photorhabdus aegyptia	1652	1652	0.99	0	75.25	1019	""=HYPERLINK(""""https://www,ncbi,nlm,nih,gov/protein/WP_036775896,1?report=genbank&log	=prottop&blast_rank=301&RID=YUGXZDVC016""""	""""WP_036775896,1"""")"""
"FAD-binding protein [Photorhabdus akhurstii]	Photorhabdus akhurstii	1650	1650	0.99	0	75.25	1019	""=HYPERLINK(""""https://www,ncbi,nlm,nih,gov/protein/WP_217469542,1?report=genbank&log	=prottop&blast_rank=302&RID=YUGXZDVC016""""	""""WP_217469542,1"""")"""
"FAD-binding oxidoreductase [Photorhabdus]	Photorhabdus	1650	1650	0.99	0	75.15	1019	""=HYPERLINK(""""https://www,ncbi,nlm,nih,gov/protein/WP_011146848,1?report=genbank&log	=prottop&blast_rank=303&RID=YUGXZDVC016""""	""""WP_011146848,1"""")"""
"FAD-binding protein [Providencia huaxiensis]	Providencia huaxiensis	1647	1647	0.99	0	74.14	1017	""=HYPERLINK(""""https://www,ncbi,nlm,nih,gov/protein/WP_210848768,1?report=genbank&log	=prottop&blast_rank=304&RID=YUGXZDVC016""""	""""WP_210848768,1"""")"""
"FAD-binding oxidoreductase [Xenorhabdus ishibashii]	Xenorhabdus ishibashii	1647	1647	0.99	0	74.95	1023	""=HYPERLINK(""""https://www,ncbi,nlm,nih,gov/protein/WP_099119112,1?report=genbank&log	=prottop&blast_rank=305&RID=YUGXZDVC016""""	""""WP_099119112,1"""")"""
"FAD-binding oxidoreductase [Xenorhabdus indica]	Xenorhabdus indica	1646	1646	1	0	75.19	1028	""=HYPERLINK(""""https://www,ncbi,nlm,nih,gov/protein/WP_187649305,1?report=genbank&log	=prottop&blast_rank=306&RID=YUGXZDVC016""""	""""WP_187649305,1"""")"""
"FAD-binding oxidoreductase [Xenorhabdus eapokensis]	Xenorhabdus eapokensis	1646	1646	0.99	0	75.54	1023	""=HYPERLINK(""""https://www,ncbi,nlm,nih,gov/protein/WP_074022270,1?report=genbank&log	=prottop&blast_rank=307&RID=YUGXZDVC016""""	""""WP_074022270,1"""")"""
"FAD-binding oxidoreductase [Providencia vermicola]	Providencia vermicola	1646	1646	0.99	0	74.63	1017	""=HYPERLINK(""""https://www,ncbi,nlm,nih,gov/protein/WP_225818233,1?report=genbank&log	=prottop&blast_rank=308&RID=YUGXZDVC016""""	""""WP_225818233,1"""")"""
"FAD-binding oxidoreductase [Serratia microhaemolytica]	Serratia microhaemolytica	1645	1645	1	0	75.49	1017	""=HYPERLINK(""""https://www,ncbi,nlm,nih,gov/protein/WP_127959377,1?report=genbank&log	=prottop&blast_rank=309&RID=YUGXZDVC016""""	""""WP_127959377,1"""")"""
"FAD-binding oxidoreductase [Xenorhabdus beddingii]	Xenorhabdus beddingii	1645	1645	0.99	0	74.61	1029	""=HYPERLINK(""""https://www,ncbi,nlm,nih,gov/protein/WP_086112028,1?report=genbank&log	=prottop&blast_rank=310&RID=YUGXZDVC016""""	""""WP_086112028,1"""")"""
"FAD-binding oxidoreductase [Xenorhabdus stockiae]	Xenorhabdus stockiae	1645	1645	0.99	0	75.66	1022	""=HYPERLINK(""""https://www,ncbi,nlm,nih,gov/protein/WP_099124110,1?report=genbank&log	=prottop&blast_rank=311&RID=YUGXZDVC016""""	""""WP_099124110,1"""")"""
"FAD-binding oxidoreductase [Providencia rustigianii]	Providencia rustigianii	1643	1643	0.99	0	74.53	1018	""=HYPERLINK(""""https://www,ncbi,nlm,nih,gov/protein/WP_115164244,1?report=genbank&log	=prottop&blast_rank=312&RID=YUGXZDVC016""""	""""WP_115164244,1"""")"""
"FAD-binding oxidoreductase [Xenorhabdus innexi]	Xenorhabdus innexi	1642	1642	0.99	0	75.76	1022	""=HYPERLINK(""""https://www,ncbi,nlm,nih,gov/protein/WP_086953381,1?report=genbank&log	=prottop&blast_rank=313&RID=YUGXZDVC016""""	""""WP_086953381,1"""")"""
"FAD-binding oxidoreductase [Xenorhabdus khoisanae]	Xenorhabdus khoisanae	1642	1642	0.99	0	75.24	1023	""=HYPERLINK(""""https://www,ncbi,nlm,nih,gov/protein/WP_047964345,1?report=genbank&log	=prottop&blast_rank=314&RID=YUGXZDVC016""""	""""WP_047964345,1"""")"""
"FAD-binding oxidoreductase [Xenorhabdus doucetiae]	Xenorhabdus doucetiae	1642	1642	0.99	0	74.78	1024	""=HYPERLINK(""""https://www,ncbi,nlm,nih,gov/protein/WP_045970340,1?report=genbank&log	=prottop&blast_rank=315&RID=YUGXZDVC016""""	""""WP_045970340,1"""")"""
"FAD-binding oxidoreductase [Xenorhabdus kozodoii]	Xenorhabdus kozodoii	1642	1642	0.99	0	75.15	1023	""=HYPERLINK(""""https://www,ncbi,nlm,nih,gov/protein/WP_099142381,1?report=genbank&log	=prottop&blast_rank=316&RID=YUGXZDVC016""""	""""WP_099142381,1"""")"""
"FAD-binding oxidoreductase [Serratia symbiotica]	Serratia symbiotica	1642	1642	0.99	0	75.71	1018	""=HYPERLINK(""""https://www,ncbi,nlm,nih,gov/protein/WP_160758577,1?report=genbank&log	=prottop&blast_rank=317&RID=YUGXZDVC016""""	""""WP_160758577,1"""")"""
"FAD-binding oxidoreductase [Providencia]	Providencia	1641	1641	1	0	74.36	1018	""=HYPERLINK(""""https://www,ncbi,nlm,nih,gov/protein/WP_088499343,1?report=genbank&log	=prottop&blast_rank=318&RID=YUGXZDVC016""""	""""WP_088499343,1"""")"""
"FAD-binding oxidoreductase [Xenorhabdus cabanillasii]	Xenorhabdus cabanillasii	1641	1641	1	0	75	1028	""=HYPERLINK(""""https://www,ncbi,nlm,nih,gov/protein/WP_115826878,1?report=genbank&log	=prottop&blast_rank=319&RID=YUGXZDVC016""""	""""WP_115826878,1"""")"""
"FAD-binding oxidoreductase [Photorhabdus namnaonensis]	Photorhabdus namnaonensis	1640	1640	0.99	0	75.05	1019	""=HYPERLINK(""""https://www,ncbi,nlm,nih,gov/protein/WP_065391493,1?report=genbank&log	=prottop&blast_rank=320&RID=YUGXZDVC016""""	""""WP_065391493,1"""")"""
"FAD-binding oxidoreductase [Xenorhabdus budapestensis]	Xenorhabdus budapestensis	1639	1639	1	0	74.9	1028	""=HYPERLINK(""""https://www,ncbi,nlm,nih,gov/protein/WP_099134641,1?report=genbank&log	=prottop&blast_rank=321&RID=YUGXZDVC016""""	""""WP_099134641,1"""")"""
"FAD-binding oxidoreductase [Providencia stuartii]	Providencia stuartii	1639	1639	0.99	0	74.43	1018	""=HYPERLINK(""""https://www,ncbi,nlm,nih,gov/protein/WP_070929766,1?report=genbank&log	=prottop&blast_rank=322&RID=YUGXZDVC016""""	""""WP_070929766,1"""")"""
"FAD-binding oxidoreductase [Providencia]	Providencia	1639	1639	0.99	0	73.84	1017	""=HYPERLINK(""""https://www,ncbi,nlm,nih,gov/protein/WP_109911262,1?report=genbank&log	=prottop&blast_rank=323&RID=YUGXZDVC016""""	""""WP_109911262,1"""")"""
"FAD-binding oxidoreductase [Photorhabdus thracensis]	Photorhabdus thracensis	1638	1638	0.99	0	75.05	1018	""=HYPERLINK(""""https://www,ncbi,nlm,nih,gov/protein/WP_046976024,1?report=genbank&log	=prottop&blast_rank=324&RID=YUGXZDVC016""""	""""WP_046976024,1"""")"""
"FAD-binding oxidoreductase [Photorhabdus khanii]	Photorhabdus khanii	1637	1637	0.99	0	75.25	1018	""=HYPERLINK(""""https://www,ncbi,nlm,nih,gov/protein/WP_152961855,1?report=genbank&log	=prottop&blast_rank=325&RID=YUGXZDVC016""""	""""WP_152961855,1"""")"""
"FAD-binding oxidoreductase [Xenorhabdus thuongxuanensis]	Xenorhabdus thuongxuanensis	1636	1636	0.99	0	74.95	1023	""=HYPERLINK(""""https://www,ncbi,nlm,nih,gov/protein/WP_074019455,1?report=genbank&log	=prottop&blast_rank=326&RID=YUGXZDVC016""""	""""WP_074019455,1"""")"""
"FAD-binding oxidoreductase [Xenorhabdus szentirmaii]	Xenorhabdus szentirmaii	1636	1636	0.99	0	74.39	1024	""=HYPERLINK(""""https://www,ncbi,nlm,nih,gov/protein/WP_038233888,1?report=genbank&log	=prottop&blast_rank=327&RID=YUGXZDVC016""""	""""WP_038233888,1"""")"""
"FAD-binding oxidoreductase [Xenorhabdus vietnamensis]	Xenorhabdus vietnamensis	1636	1636	0.99	0	74.36	1023	""=HYPERLINK(""""https://www,ncbi,nlm,nih,gov/protein/WP_086109558,1?report=genbank&log	=prottop&blast_rank=328&RID=YUGXZDVC016""""	""""WP_086109558,1"""")"""
"FAD-binding oxidoreductase [Xenorhabdus griffiniae]	Xenorhabdus griffiniae	1635	1635	0.99	0	75.05	1023	""=HYPERLINK(""""https://www,ncbi,nlm,nih,gov/protein/WP_189760376,1?report=genbank&log	=prottop&blast_rank=329&RID=YUGXZDVC016""""	""""WP_189760376,1"""")"""
"FAD-binding oxidoreductase [Photorhabdus tasmaniensis]	Photorhabdus tasmaniensis	1634	1634	0.99	0	74.85	1018	""=HYPERLINK(""""https://www,ncbi,nlm,nih,gov/protein/WP_133812813,1?report=genbank&log	=prottop&blast_rank=330&RID=YUGXZDVC016""""	""""WP_133812813,1"""")"""
"FAD-binding oxidoreductase [Xenorhabdus miraniensis]	Xenorhabdus miraniensis	1633	1633	0.99	0	74.56	1023	""=HYPERLINK(""""https://www,ncbi,nlm,nih,gov/protein/WP_099115303,1?report=genbank&log	=prottop&blast_rank=331&RID=YUGXZDVC016""""	""""WP_099115303,1"""")"""
"FAD-binding oxidoreductase [Photorhabdus cinerea]	Photorhabdus cinerea	1633	1633	0.99	0	74.46	1019	""=HYPERLINK(""""https://www,ncbi,nlm,nih,gov/protein/WP_166302429,1?report=genbank&log	=prottop&blast_rank=332&RID=YUGXZDVC016""""	""""WP_166302429,1"""")"""
"FAD-binding oxidoreductase [Photorhabdus australis]	Photorhabdus australis	1631	1631	0.99	0	74.56	1019	""=HYPERLINK(""""https://www,ncbi,nlm,nih,gov/protein/WP_036774787,1?report=genbank&log	=prottop&blast_rank=333&RID=YUGXZDVC016""""	""""WP_036774787,1"""")"""
"FAD-binding oxidoreductase [Photorhabdus stackebrandtii]	Photorhabdus stackebrandtii	1631	1631	0.99	0	74.85	1018	""=HYPERLINK(""""https://www,ncbi,nlm,nih,gov/protein/WP_166285899,1?report=genbank&log	=prottop&blast_rank=334&RID=YUGXZDVC016""""	""""WP_166285899,1"""")"""
"FAD-binding oxidoreductase [Providencia alcalifaciens]	Providencia alcalifaciens	1630	1630	0.99	0	73.84	1018	""=HYPERLINK(""""https://www,ncbi,nlm,nih,gov/protein/WP_006660094,1?report=genbank&log	=prottop&blast_rank=335&RID=YUGXZDVC016""""	""""WP_006660094,1"""")"""
"FAD-binding oxidoreductase [Xenorhabdus nematophila]	Xenorhabdus nematophila	1629	1629	0.99	0	74.27	1023	""=HYPERLINK(""""https://www,ncbi,nlm,nih,gov/protein/WP_038219795,1?report=genbank&log	=prottop&blast_rank=336&RID=YUGXZDVC016""""	""""WP_038219795,1"""")"""
"FAD-binding oxidoreductase [Providencia heimbachae]	Providencia heimbachae	1628	1628	0.99	0	73.55	1017	""=HYPERLINK(""""https://www,ncbi,nlm,nih,gov/protein/WP_068907385,1?report=genbank&log	=prottop&blast_rank=337&RID=YUGXZDVC016""""	""""WP_068907385,1"""")"""
"FAD-binding oxidoreductase [Photorhabdus asymbiotica]	Photorhabdus asymbiotica	1627	1627	0.99	0	74.17	1019	""=HYPERLINK(""""https://www,ncbi,nlm,nih,gov/protein/WP_015834042,1?report=genbank&log	=prottop&blast_rank=338&RID=YUGXZDVC016""""	""""WP_015834042,1"""")"""
"FAD-binding oxidoreductase [Xenorhabdus ehlersii]	Xenorhabdus ehlersii	1626	1626	0.99	0	74.66	1023	""=HYPERLINK(""""https://www,ncbi,nlm,nih,gov/protein/WP_099132852,1?report=genbank&log	=prottop&blast_rank=339&RID=YUGXZDVC016""""	""""WP_099132852,1"""")"""
"FAD-binding oxidoreductase [Xenorhabdus japonica]	Xenorhabdus japonica	1626	1626	0.99	0	74.07	1023	""=HYPERLINK(""""https://www,ncbi,nlm,nih,gov/protein/WP_092517490,1?report=genbank&log	=prottop&blast_rank=340&RID=YUGXZDVC016""""	""""WP_092517490,1"""")"""
"FAD-binding oxidoreductase [Providencia burhodogranariea]	Providencia burhodogranariea	1625	1625	1	0	73.18	1018	""=HYPERLINK(""""https://www,ncbi,nlm,nih,gov/protein/WP_008911483,1?report=genbank&log	=prottop&blast_rank=341&RID=YUGXZDVC016""""	""""WP_008911483,1"""")"""
"FAD-binding oxidoreductase [Pragia fontium]	Pragia fontium	1624	1624	0.99	0	73.65	1017	""=HYPERLINK(""""https://www,ncbi,nlm,nih,gov/protein/WP_126467514,1?report=genbank&log	=prottop&blast_rank=342&RID=YUGXZDVC016""""	""""WP_126467514,1"""")"""
"FAD-binding oxidoreductase [Budvicia aquatica]	Budvicia aquatica	1623	1623	0.99	0	74.04	1017	""=HYPERLINK(""""https://www,ncbi,nlm,nih,gov/protein/WP_029095225,1?report=genbank&log	=prottop&blast_rank=343&RID=YUGXZDVC016""""	""""WP_029095225,1"""")"""
"FAD-binding oxidoreductase [Xenorhabdus sp, VLS]	Xenorhabdus lircayensis	1622	1622	0.99	0	74.17	1023	""=HYPERLINK(""""https://www,ncbi,nlm,nih,gov/protein/WP_198688642,1?report=genbank&log	=prottop&blast_rank=344&RID=YUGXZDVC016""""	""""WP_198688642,1"""")"""
"FAD-binding oxidoreductase [Xenorhabdus mauleonii]	Xenorhabdus mauleonii	1620	1620	0.99	0	74.36	1023	""=HYPERLINK(""""https://www,ncbi,nlm,nih,gov/protein/WP_092509400,1?report=genbank&log	=prottop&blast_rank=345&RID=YUGXZDVC016""""	""""WP_092509400,1"""")"""
"FAD-binding oxidoreductase [Xenorhabdus koppenhoeferi]	Xenorhabdus koppenhoeferi	1620	1620	0.99	0	74.17	1023	""=HYPERLINK(""""https://www,ncbi,nlm,nih,gov/protein/WP_092548080,1?report=genbank&log	=prottop&blast_rank=346&RID=YUGXZDVC016""""	""""WP_092548080,1"""")"""
"FAD-binding oxidoreductase [Xenorhabdus poinarii]	Xenorhabdus poinarii	1619	1619	0.99	0	74.02	1021	""=HYPERLINK(""""https://www,ncbi,nlm,nih,gov/protein/WP_045958452,1?report=genbank&log	=prottop&blast_rank=347&RID=YUGXZDVC016""""	""""WP_045958452,1"""")"""
"FAD-binding oxidoreductase [Xenorhabdus hominickii]	Xenorhabdus hominickii	1617	1617	0.99	0	74.07	1023	""=HYPERLINK(""""https://www,ncbi,nlm,nih,gov/protein/WP_069316042,1?report=genbank&log	=prottop&blast_rank=348&RID=YUGXZDVC016""""	""""WP_069316042,1"""")"""
"FAD-binding oxidoreductase [Xenorhabdus bovienii]	Xenorhabdus bovienii	1617	1617	0.99	0	74.07	1023	""=HYPERLINK(""""https://www,ncbi,nlm,nih,gov/protein/WP_012988936,1?report=genbank&log	=prottop&blast_rank=349&RID=YUGXZDVC016""""	""""WP_012988936,1"""")"""
"FAD-binding oxidoreductase [Photorhabdus heterorhabditis]	Photorhabdus heterorhabditis	1616	1616	0.99	0	74.56	1019	""=HYPERLINK(""""https://www,ncbi,nlm,nih,gov/protein/WP_054476087,1?report=genbank&log	=prottop&blast_rank=350&RID=YUGXZDVC016""""	""""WP_054476087,1"""")"""
"FAD-binding oxidoreductase [Leminorella grimontii]	Leminorella grimontii	1614	1614	0.99	0	74.14	1017	""=HYPERLINK(""""https://www,ncbi,nlm,nih,gov/protein/WP_027273107,1?report=genbank&log	=prottop&blast_rank=351&RID=YUGXZDVC016""""	""""WP_027273107,1"""")"""
"FAD-binding oxidoreductase [Moellerella wisconsensis]	Moellerella wisconsensis	1609	1609	0.99	0	73.19	1023	""=HYPERLINK(""""https://www,ncbi,nlm,nih,gov/protein/WP_047255547,1?report=genbank&log	=prottop&blast_rank=352&RID=YUGXZDVC016""""	""""WP_047255547,1"""")"""
"FAD-binding oxidoreductase [Proteus cibi]	Proteus cibi	1606	1606	0.99	0	73.18	1018	""=HYPERLINK(""""https://www,ncbi,nlm,nih,gov/protein/WP_109391651,1?report=genbank&log	=prottop&blast_rank=353&RID=YUGXZDVC016""""	""""WP_109391651,1"""")"""
"FAD-binding oxidoreductase [Biostraticola tofi]	Biostraticola tofi	1605	1605	0.99	0	73.35	1042	""=HYPERLINK(""""https://www,ncbi,nlm,nih,gov/protein/WP_131863279,1?report=genbank&log	=prottop&blast_rank=354&RID=YUGXZDVC016""""	""""WP_131863279,1"""")"""
"FAD-binding oxidoreductase [Proteus faecis]	Proteus faecis	1601	1601	0.99	0	72.99	1018	""=HYPERLINK(""""https://www,ncbi,nlm,nih,gov/protein/WP_109397289,1?report=genbank&log	=prottop&blast_rank=355&RID=YUGXZDVC016""""	""""WP_109397289,1"""")"""
"FAD-binding oxidoreductase [Proteus columbae]	Proteus columbae	1599	1599	0.99	0	72.89	1018	""=HYPERLINK(""""https://www,ncbi,nlm,nih,gov/protein/WP_100158114,1?report=genbank&log	=prottop&blast_rank=356&RID=YUGXZDVC016""""	""""WP_100158114,1"""")"""
"FAD-binding oxidoreductase [Sodalis praecaptivus]	Sodalis praecaptivus	1598	1598	0.99	0	74.54	1026	""=HYPERLINK(""""https://www,ncbi,nlm,nih,gov/protein/WP_025422241,1?report=genbank&log	=prottop&blast_rank=357&RID=YUGXZDVC016""""	""""WP_025422241,1"""")"""
"FAD-binding oxidoreductase [Proteus terrae]	Proteus terrae	1597	1597	0.99	0	72.69	1018	""=HYPERLINK(""""https://www,ncbi,nlm,nih,gov/protein/WP_164530470,1?report=genbank&log	=prottop&blast_rank=358&RID=YUGXZDVC016""""	""""WP_164530470,1"""")"""
"FAD-binding oxidoreductase [Proteus]	Proteus	1597	1597	0.99	0	72.59	1018	""=HYPERLINK(""""https://www,ncbi,nlm,nih,gov/protein/WP_072062560,1?report=genbank&log	=prottop&blast_rank=359&RID=YUGXZDVC016""""	""""WP_072062560,1"""")"""
"FAD-binding oxidoreductase [Proteus vulgaris]	Proteus vulgaris	1595	1595	0.99	0	72.5	1018	""=HYPERLINK(""""https://www,ncbi,nlm,nih,gov/protein/WP_036937313,1?report=genbank&log	=prottop&blast_rank=360&RID=YUGXZDVC016""""	""""WP_036937313,1"""")"""
"FAD-binding oxidoreductase [Proteus hauseri]	Proteus hauseri	1595	1595	0.99	0	72.82	1019	""=HYPERLINK(""""https://www,ncbi,nlm,nih,gov/protein/WP_129040671,1?report=genbank&log	=prottop&blast_rank=361&RID=YUGXZDVC016""""	""""WP_129040671,1"""")"""
"FAD-binding oxidoreductase [Budvicia diplopodorum]	Budvicia diplopodorum	1593	1593	0.99	0	73.25	1017	""=HYPERLINK(""""https://www,ncbi,nlm,nih,gov/protein/WP_159567502,1?report=genbank&log	=prottop&blast_rank=362&RID=YUGXZDVC016""""	""""WP_159567502,1"""")"""
"FAD-binding oxidoreductase [Jinshanibacter zhutongyuii]	Jinshanibacter zhutongyuii	1593	1593	0.99	0	72.76	1017	""=HYPERLINK(""""https://www,ncbi,nlm,nih,gov/protein/WP_130593631,1?report=genbank&log	=prottop&blast_rank=363&RID=YUGXZDVC016""""	""""WP_130593631,1"""")"""
"FAD-binding protein [Limnobaculum sp, M2-1]	Limnobaculum sp, M2-1	1593	1593	0.99	0	72.86	1017	""=HYPERLINK(""""https://www,ncbi,nlm,nih,gov/protein/WP_218466041,1?report=genbank&log	=prottop&blast_rank=364&RID=YUGXZDVC016""""	""""WP_218466041,1"""")"""
"FAD-binding oxidoreductase [Proteus alimentorum]	Proteus alimentorum	1593	1593	0.99	0	72.79	1018	""=HYPERLINK(""""https://www,ncbi,nlm,nih,gov/protein/WP_099075245,1?report=genbank&log	=prottop&blast_rank=365&RID=YUGXZDVC016""""	""""WP_099075245,1"""")"""
"FAD-binding oxidoreductase [Proteus mirabilis]	Proteus mirabilis	1587	1587	1	0	72.23	1018	""=HYPERLINK(""""https://www,ncbi,nlm,nih,gov/protein/WP_012367984,1?report=genbank&log	=prottop&blast_rank=366&RID=YUGXZDVC016""""	""""WP_012367984,1"""")"""
"FAD-binding oxidoreductase [Tatumella citrea]	Tatumella citrea	1583	1583	1	0	71.71	1018	""=HYPERLINK(""""https://www,ncbi,nlm,nih,gov/protein/WP_087488188,1?report=genbank&log	=prottop&blast_rank=367&RID=YUGXZDVC016""""	""""WP_087488188,1"""")"""
"FAD-binding oxidoreductase [Limnobaculum parvum]	Limnobaculum parvum	1582	1582	0.99	0	72.27	1017	""=HYPERLINK(""""https://www,ncbi,nlm,nih,gov/protein/WP_108899359,1?report=genbank&log	=prottop&blast_rank=368&RID=YUGXZDVC016""""	""""WP_108899359,1"""")"""
"FAD-binding oxidoreductase [Leminorella richardii]	Leminorella richardii	1579	1579	0.99	0	72.76	1017	""=HYPERLINK(""""https://www,ncbi,nlm,nih,gov/protein/WP_111740258,1?report=genbank&log	=prottop&blast_rank=369&RID=YUGXZDVC016""""	""""WP_111740258,1"""")"""
"FAD-binding oxidoreductase [Morganella morganii]	Morganella morganii	1576	1576	0.99	0	72.28	1022	""=HYPERLINK(""""https://www,ncbi,nlm,nih,gov/protein/WP_015422755,1?report=genbank&log	=prottop&blast_rank=370&RID=YUGXZDVC016""""	""""WP_015422755,1"""")"""
"FAD-binding oxidoreductase [Proteus myxofaciens]	Proteus myxofaciens	1575	1575	0.99	0	72.1	1018	""=HYPERLINK(""""https://www,ncbi,nlm,nih,gov/protein/WP_066753122,1?report=genbank&log	=prottop&blast_rank=371&RID=YUGXZDVC016""""	""""WP_066753122,1"""")"""
"FAD-binding oxidoreductase [Tatumella saanichensis]	Tatumella saanichensis	1575	1575	0.99	0	72.17	1018	""=HYPERLINK(""""https://www,ncbi,nlm,nih,gov/protein/WP_029685831,1?report=genbank&log	=prottop&blast_rank=372&RID=YUGXZDVC016""""	""""WP_029685831,1"""")"""
"FAD-binding oxidoreductase [Tatumella ptyseos]	Tatumella ptyseos	1575	1575	0.99	0	71.19	1018	""=HYPERLINK(""""https://www,ncbi,nlm,nih,gov/protein/WP_029989552,1?report=genbank&log	=prottop&blast_rank=373&RID=YUGXZDVC016""""	""""WP_029989552,1"""")"""
"FAD-binding oxidoreductase [Tatumella morbirosei]	Tatumella morbirosei	1574	1574	1	0	71.41	1018	""=HYPERLINK(""""https://www,ncbi,nlm,nih,gov/protein/WP_038020532,1?report=genbank&log	=prottop&blast_rank=374&RID=YUGXZDVC016""""	""""WP_038020532,1"""")"""
"FAD-binding oxidoreductase [Morganella psychrotolerans]	Morganella psychrotolerans	1552	1552	0.99	0	70.81	1022	""=HYPERLINK(""""https://www,ncbi,nlm,nih,gov/protein/WP_067364762,1?report=genbank&log	=prottop&blast_rank=375&RID=YUGXZDVC016""""	""""WP_067364762,1"""")"""
"FAD-binding oxidoreductase [Edwardsiella tarda]	Edwardsiella tarda	1509	1509	0.99	0	70.4	1029	""=HYPERLINK(""""https://www,ncbi,nlm,nih,gov/protein/WP_097364673,1?report=genbank&log	=prottop&blast_rank=376&RID=YUGXZDVC016""""	""""WP_097364673,1"""")"""
"FAD-binding oxidoreductase [Edwardsiella hoshinae]	Edwardsiella hoshinae	1491	1491	0.99	0	70.18	1027	""=HYPERLINK(""""https://www,ncbi,nlm,nih,gov/protein/WP_024523405,1?report=genbank&log	=prottop&blast_rank=377&RID=YUGXZDVC016""""	""""WP_024523405,1"""")"""
"FAD-binding oxidoreductase [Arsenophonus endosymbiont of Nilaparvata lugens]	Arsenophonus endosymbiont of Nilaparvata lugens	1471	1471	1	0	66.01	1018	""=HYPERLINK(""""https://www,ncbi,nlm,nih,gov/protein/WP_032114921,1?report=genbank&log	=prottop&blast_rank=378&RID=YUGXZDVC016""""	""""WP_032114921,1"""")"""
"FAD-binding oxidoreductase [Edwardsiella piscicida]	Edwardsiella piscicida	1465	1465	0.99	0	68.44	1029	""=HYPERLINK(""""https://www,ncbi,nlm,nih,gov/protein/WP_109579644,1?report=genbank&log	=prottop&blast_rank=379&RID=YUGXZDVC016""""	""""WP_109579644,1"""")"""
"FAD-binding oxidoreductase [Edwardsiella]	Edwardsiella	1461	1461	0.99	0	68.24	1029	""=HYPERLINK(""""https://www,ncbi,nlm,nih,gov/protein/WP_034163384,1?report=genbank&log	=prottop&blast_rank=380&RID=YUGXZDVC016""""	""""WP_034163384,1"""")"""
"FAD-binding oxidoreductase [Edwardsiella ictaluri]	Edwardsiella ictaluri	1450	1450	0.99	0	68.44	1028	""=HYPERLINK(""""https://www,ncbi,nlm,nih,gov/protein/WP_015871242,1?report=genbank&log	=prottop&blast_rank=381&RID=YUGXZDVC016""""	""""WP_015871242,1"""")"""
"FAD-binding protein [Rosenbergiella epipactidis]	Rosenbergiella epipactidis	1421	1421	1	0	65.72	1019	""=HYPERLINK(""""https://www,ncbi,nlm,nih,gov/protein/WP_214216165,1?report=genbank&log	=prottop&blast_rank=382&RID=YUGXZDVC016""""	""""WP_214216165,1"""")"""
"FAD-binding protein [Rosenbergiella australiborealis]	Rosenbergiella australiborealis	1416	1416	1	0	64.34	1017	""=HYPERLINK(""""https://www,ncbi,nlm,nih,gov/protein/WP_214212334,1?report=genbank&log	=prottop&blast_rank=383&RID=YUGXZDVC016""""	""""WP_214212334,1"""")"""
"FAD-binding oxidoreductase [Gilliamella apicola]	Gilliamella apicola	1415	1415	1	0	63.41	1021	""=HYPERLINK(""""https://www,ncbi,nlm,nih,gov/protein/WP_025315457,1?report=genbank&log	=prottop&blast_rank=384&RID=YUGXZDVC016""""	""""WP_025315457,1"""")"""
"FAD-binding oxidoreductase [Rosenbergiella nectarea]	Rosenbergiella nectarea	1411	1411	1	0	64.83	1017	""=HYPERLINK(""""https://www,ncbi,nlm,nih,gov/protein/WP_092673937,1?report=genbank&log	=prottop&blast_rank=385&RID=YUGXZDVC016""""	""""WP_092673937,1"""")"""
"FAD-binding protein [Rosenbergiella collisarenosi]	Rosenbergiella collisarenosi	1402	1402	1	0	64.34	1017	""=HYPERLINK(""""https://www,ncbi,nlm,nih,gov/protein/WP_214195348,1?report=genbank&log	=prottop&blast_rank=386&RID=YUGXZDVC016""""	""""WP_214195348,1"""")"""
"FAD-binding oxidoreductase [Orbus hercynius]	Orbus hercynius	1397	1397	1	0	64.13	1028	""=HYPERLINK(""""https://www,ncbi,nlm,nih,gov/protein/WP_121144149,1?report=genbank&log	=prottop&blast_rank=387&RID=YUGXZDVC016""""	""""WP_121144149,1"""")"""
"FAD-binding oxidoreductase [Photobacterium jeanii]	Photobacterium jeanii	1388	1388	0.99	0	63.16	1020	""=HYPERLINK(""""https://www,ncbi,nlm,nih,gov/protein/WP_068332329,1?report=genbank&log	=prottop&blast_rank=388&RID=YUGXZDVC016""""	""""WP_068332329,1"""")"""
"FAD-binding oxidoreductase [Photobacterium lutimaris]	Photobacterium lutimaris	1388	1388	0.99	0	62.57	1021	""=HYPERLINK(""""https://www,ncbi,nlm,nih,gov/protein/WP_107348335,1?report=genbank&log	=prottop&blast_rank=389&RID=YUGXZDVC016""""	""""WP_107348335,1"""")"""
"FAD-binding oxidoreductase [Photobacterium gaetbulicola]	Photobacterium gaetbulicola	1387	1387	0.99	0	62.67	1021	""=HYPERLINK(""""https://www,ncbi,nlm,nih,gov/protein/WP_044623027,1?report=genbank&log	=prottop&blast_rank=390&RID=YUGXZDVC016""""	""""WP_044623027,1"""")"""
"FAD-binding oxidoreductase [Photobacterium rosenbergii]	Photobacterium rosenbergii	1384	1384	0.99	0	62.08	1021	""=HYPERLINK(""""https://www,ncbi,nlm,nih,gov/protein/WP_107297599,1?report=genbank&log	=prottop&blast_rank=391&RID=YUGXZDVC016""""	""""WP_107297599,1"""")"""
"FAD-binding oxidoreductase [Photobacterium proteolyticum]	Photobacterium proteolyticum	1378	1378	0.99	0	62.48	1022	""=HYPERLINK(""""https://www,ncbi,nlm,nih,gov/protein/WP_075763323,1?report=genbank&log	=prottop&blast_rank=392&RID=YUGXZDVC016""""	""""WP_075763323,1"""")"""
"FAD-binding oxidoreductase [Photobacterium alginatilyticum]	Photobacterium alginatilyticum	1376	1376	0.99	0	62.28	1022	""=HYPERLINK(""""https://www,ncbi,nlm,nih,gov/protein/WP_160657429,1?report=genbank&log	=prottop&blast_rank=393&RID=YUGXZDVC016""""	""""WP_160657429,1"""")"""
"FAD-binding oxidoreductase [Vibrio navarrensis]	Vibrio navarrensis	1375	1375	0.99	0	63.32	1009	""=HYPERLINK(""""https://www,ncbi,nlm,nih,gov/protein/WP_039461470,1?report=genbank&log	=prottop&blast_rank=394&RID=YUGXZDVC016""""	""""WP_039461470,1"""")"""
"FAD-binding oxidoreductase [Vibrio cidicii]	Vibrio cidicii	1371	1371	0.99	0	63.13	1009	""=HYPERLINK(""""https://www,ncbi,nlm,nih,gov/protein/WP_061895638,1?report=genbank&log	=prottop&blast_rank=395&RID=YUGXZDVC016""""	""""WP_061895638,1"""")"""
"FAD-binding oxidoreductase [Candidatus Pantoea carbekii]	Candidatus Pantoea carbekii	1370	1370	1	0	60.2	1020	""=HYPERLINK(""""https://www,ncbi,nlm,nih,gov/protein/WP_046201106,1?report=genbank&log	=prottop&blast_rank=396&RID=YUGXZDVC016""""	""""WP_046201106,1"""")"""
"FAD-binding oxidoreductase [Photobacterium marinum]	Photobacterium marinum	1370	1370	0.99	0	62.81	1024	""=HYPERLINK(""""https://www,ncbi,nlm,nih,gov/protein/WP_007466894,1?report=genbank&log	=prottop&blast_rank=397&RID=YUGXZDVC016""""	""""WP_007466894,1"""")"""
"FAD-binding oxidoreductase [Photobacterium chitinilyticum]	Photobacterium chitinilyticum	1369	1369	0.99	0	62.19	1022	""=HYPERLINK(""""https://www,ncbi,nlm,nih,gov/protein/WP_128782293,1?report=genbank&log	=prottop&blast_rank=398&RID=YUGXZDVC016""""	""""WP_128782293,1"""")"""
"FAD-binding oxidoreductase [Photobacterium lipolyticum]	Photobacterium lipolyticum	1369	1369	0.99	0	61.98	1023	""=HYPERLINK(""""https://www,ncbi,nlm,nih,gov/protein/WP_107282863,1?report=genbank&log	=prottop&blast_rank=399&RID=YUGXZDVC016""""	""""WP_107282863,1"""")"""
"FAD-binding oxidoreductase [Aeromonas jandaei]	Aeromonas jandaei	1368	1368	0.99	0	63.5	1018	""=HYPERLINK(""""https://www,ncbi,nlm,nih,gov/protein/WP_042029948,1?report=genbank&log	=prottop&blast_rank=400&RID=YUGXZDVC016""""	""""WP_042029948,1"""")"""
"FAD-binding oxidoreductase [Aeromonas lacus]	Aeromonas lacus	1367	1367	0.99	0	63.6	1018	""=HYPERLINK(""""https://www,ncbi,nlm,nih,gov/protein/WP_033115978,1?report=genbank&log	=prottop&blast_rank=401&RID=YUGXZDVC016""""	""""WP_033115978,1"""")"""
"FAD-binding oxidoreductase [Photobacterium swingsii]	Photobacterium swingsii	1365	1365	1	0	61.62	1026	""=HYPERLINK(""""https://www,ncbi,nlm,nih,gov/protein/WP_107302525,1?report=genbank&log	=prottop&blast_rank=402&RID=YUGXZDVC016""""	""""WP_107302525,1"""")"""
"FAD-binding oxidoreductase [Aeromonas australiensis]	Aeromonas australiensis	1365	1365	0.99	0	63.32	1023	""=HYPERLINK(""""https://www,ncbi,nlm,nih,gov/protein/WP_040094720,1?report=genbank&log	=prottop&blast_rank=403&RID=YUGXZDVC016""""	""""WP_040094720,1"""")"""
"FAD-binding oxidoreductase [Vibrio natriegens]	Vibrio natriegens	1364	1364	0.99	0	62.97	1011	""=HYPERLINK(""""https://www,ncbi,nlm,nih,gov/protein/WP_020333024,1?report=genbank&log	=prottop&blast_rank=404&RID=YUGXZDVC016""""	""""WP_020333024,1"""")"""
"FAD-binding oxidoreductase [Photobacterium halotolerans]	Photobacterium halotolerans	1363	1363	0.99	0	61.79	1019	""=HYPERLINK(""""https://www,ncbi,nlm,nih,gov/protein/WP_161459981,1?report=genbank&log	=prottop&blast_rank=405&RID=YUGXZDVC016""""	""""WP_161459981,1"""")"""
"FAD-binding oxidoreductase [Photobacterium galatheae]	Photobacterium galatheae	1363	1363	0.99	0	62.28	1019	""=HYPERLINK(""""https://www,ncbi,nlm,nih,gov/protein/WP_036754878,1?report=genbank&log	=prottop&blast_rank=406&RID=YUGXZDVC016""""	""""WP_036754878,1"""")"""
"FAD-binding oxidoreductase [Aeromonas fluvialis]	Aeromonas fluvialis	1362	1362	0.99	0	63.49	1025	""=HYPERLINK(""""https://www,ncbi,nlm,nih,gov/protein/WP_042013911,1?report=genbank&log	=prottop&blast_rank=407&RID=YUGXZDVC016""""	""""WP_042013911,1"""")"""
"FAD-binding oxidoreductase [Aeromonas veronii]	Aeromonas veronii	1361	1361	0.99	0	63.12	1023	""=HYPERLINK(""""https://www,ncbi,nlm,nih,gov/protein/WP_190973229,1?report=genbank&log	=prottop&blast_rank=408&RID=YUGXZDVC016""""	""""WP_190973229,1"""")"""
"FAD-binding oxidoreductase [Aeromonas allosaccharophila]	Aeromonas allosaccharophila	1361	1361	0.99	0	63.09	1023	""=HYPERLINK(""""https://www,ncbi,nlm,nih,gov/protein/WP_197930492,1?report=genbank&log	=prottop&blast_rank=409&RID=YUGXZDVC016""""	""""WP_197930492,1"""")"""
"FAD-binding oxidoreductase [Photobacterium ganghwense]	Photobacterium ganghwense	1361	1361	0.99	0	61.49	1021	""=HYPERLINK(""""https://www,ncbi,nlm,nih,gov/protein/WP_207103578,1?report=genbank&log	=prottop&blast_rank=410&RID=YUGXZDVC016""""	""""WP_207103578,1"""")"""
"FAD-binding oxidoreductase [Aeromonas lusitana]	Aeromonas lusitana	1360	1360	0.99	0	62.83	1023	""=HYPERLINK(""""https://www,ncbi,nlm,nih,gov/protein/WP_167388794,1?report=genbank&log	=prottop&blast_rank=411&RID=YUGXZDVC016""""	""""WP_167388794,1"""")"""
"FAD-binding oxidoreductase [Aeromonas sobria]	Aeromonas sobria	1360	1360	0.99	0	63.29	1025	""=HYPERLINK(""""https://www,ncbi,nlm,nih,gov/protein/WP_042022366,1?report=genbank&log	=prottop&blast_rank=412&RID=YUGXZDVC016""""	""""WP_042022366,1"""")"""
"FAD-binding oxidoreductase [Photobacterium arenosum]	Photobacterium arenosum	1359	1359	0.99	0	61.69	1019	""=HYPERLINK(""""https://www,ncbi,nlm,nih,gov/protein/WP_192014963,1?report=genbank&log	=prottop&blast_rank=413&RID=YUGXZDVC016""""	""""WP_192014963,1"""")"""
"FAD-binding oxidoreductase [Aeromonas salmonicida]	Aeromonas salmonicida	1359	1359	0.99	0	62.57	1025	""=HYPERLINK(""""https://www,ncbi,nlm,nih,gov/protein/WP_169045905,1?report=genbank&log	=prottop&blast_rank=414&RID=YUGXZDVC016""""	""""WP_169045905,1"""")"""
"FAD-binding oxidoreductase [Aeromonas eucrenophila]	Aeromonas eucrenophila	1358	1358	0.99	0	62.93	1023	""=HYPERLINK(""""https://www,ncbi,nlm,nih,gov/protein/WP_042640618,1?report=genbank&log	=prottop&blast_rank=415&RID=YUGXZDVC016""""	""""WP_042640618,1"""")"""
"FAD-binding oxidoreductase [Grimontia indica]	Grimontia indica	1357	1357	0.99	0	62.22	1017	""=HYPERLINK(""""https://www,ncbi,nlm,nih,gov/protein/WP_002534992,1?report=genbank&log	=prottop&blast_rank=416&RID=YUGXZDVC016""""	""""WP_002534992,1"""")"""
"FAD-binding oxidoreductase [Photobacterium aphoticum]	Photobacterium aphoticum	1356	1356	0.99	0	61.39	1022	""=HYPERLINK(""""https://www,ncbi,nlm,nih,gov/protein/WP_047872437,1?report=genbank&log	=prottop&blast_rank=417&RID=YUGXZDVC016""""	""""WP_047872437,1"""")"""
"FAD-binding oxidoreductase [Aeromonas enteropelogenes]	Aeromonas enteropelogenes	1356	1356	0.99	0	62.54	1023	""=HYPERLINK(""""https://www,ncbi,nlm,nih,gov/protein/WP_225632029,1?report=genbank&log	=prottop&blast_rank=418&RID=YUGXZDVC016""""	""""WP_225632029,1"""")"""
"FAD-binding oxidoreductase [Aeromonas media]	Aeromonas media	1356	1356	0.99	0	62.72	1020	""=HYPERLINK(""""https://www,ncbi,nlm,nih,gov/protein/WP_042649318,1?report=genbank&log	=prottop&blast_rank=419&RID=YUGXZDVC016""""	""""WP_042649318,1"""")"""
"FAD-binding oxidoreductase [Aeromonas aquatica]	Aeromonas aquatica	1355	1355	0.99	0	62.83	1023	""=HYPERLINK(""""https://www,ncbi,nlm,nih,gov/protein/WP_033130853,1?report=genbank&log	=prottop&blast_rank=420&RID=YUGXZDVC016""""	""""WP_033130853,1"""")"""
"FAD-binding oxidoreductase [Photobacterium leiognathi]	Photobacterium leiognathi	1355	1355	1	0	60.94	1020	""=HYPERLINK(""""https://www,ncbi,nlm,nih,gov/protein/WP_008987399,1?report=genbank&log	=prottop&blast_rank=421&RID=YUGXZDVC016""""	""""WP_008987399,1"""")"""
"FAD-binding oxidoreductase [Photobacterium frigidiphilum]	Photobacterium frigidiphilum	1354	1354	0.99	0	60.86	1023	""=HYPERLINK(""""https://www,ncbi,nlm,nih,gov/protein/WP_107243945,1?report=genbank&log	=prottop&blast_rank=422&RID=YUGXZDVC016""""	""""WP_107243945,1"""")"""
"FAD-binding oxidoreductase [Aeromonas bivalvium]	Aeromonas bivalvium	1354	1354	0.99	0	62.63	1023	""=HYPERLINK(""""https://www,ncbi,nlm,nih,gov/protein/WP_111874531,1?report=genbank&log	=prottop&blast_rank=423&RID=YUGXZDVC016""""	""""WP_111874531,1"""")"""
"FAD-binding oxidoreductase [Aeromonas sanarellii]	Aeromonas sanarellii	1354	1354	0.99	0	62.98	1019	""=HYPERLINK(""""https://www,ncbi,nlm,nih,gov/protein/WP_042078828,1?report=genbank&log	=prottop&blast_rank=424&RID=YUGXZDVC016""""	""""WP_042078828,1"""")"""
"FAD-binding oxidoreductase [Aeromonas tecta]	Aeromonas tecta	1354	1354	0.99	0	62.73	1015	""=HYPERLINK(""""https://www,ncbi,nlm,nih,gov/protein/WP_050719911,1?report=genbank&log	=prottop&blast_rank=425&RID=YUGXZDVC016""""	""""WP_050719911,1"""")"""
"FAD-binding oxidoreductase [Caviibacterium pharyngocola]	Caviibacterium pharyngocola	1354	1354	1	0	61.49	1029	""=HYPERLINK(""""https://www,ncbi,nlm,nih,gov/protein/WP_100296916,1?report=genbank&log	=prottop&blast_rank=426&RID=YUGXZDVC016""""	""""WP_100296916,1"""")"""
"FAD-binding oxidoreductase [Grimontia hollisae]	Grimontia hollisae	1354	1354	0.99	0	62.57	1017	""=HYPERLINK(""""https://www,ncbi,nlm,nih,gov/protein/WP_005505860,1?report=genbank&log	=prottop&blast_rank=427&RID=YUGXZDVC016""""	""""WP_005505860,1"""")"""
"FAD-binding oxidoreductase [Aeromonas rivipollensis]	Aeromonas rivipollensis	1353	1353	0.99	0	62.92	1020	""=HYPERLINK(""""https://www,ncbi,nlm,nih,gov/protein/WP_163137437,1?report=genbank&log	=prottop&blast_rank=428&RID=YUGXZDVC016""""	""""WP_163137437,1"""")"""
"FAD-binding oxidoreductase [Photobacterium indicum]	Photobacterium indicum	1353	1353	0.99	0	60.96	1023	""=HYPERLINK(""""https://www,ncbi,nlm,nih,gov/protein/WP_107252968,1?report=genbank&log	=prottop&blast_rank=429&RID=YUGXZDVC016""""	""""WP_107252968,1"""")"""
"FAD-binding oxidoreductase [Pasteurella dagmatis]	Pasteurella dagmatis	1353	1353	1	0	61.26	1028	""=HYPERLINK(""""https://www,ncbi,nlm,nih,gov/protein/WP_032855293,1?report=genbank&log	=prottop&blast_rank=430&RID=YUGXZDVC016""""	""""WP_032855293,1"""")"""
"FAD-binding oxidoreductase [Aeromonas encheleia]	Aeromonas encheleia	1353	1353	0.99	0	62.73	1023	""=HYPERLINK(""""https://www,ncbi,nlm,nih,gov/protein/WP_042652451,1?report=genbank&log	=prottop&blast_rank=431&RID=YUGXZDVC016""""	""""WP_042652451,1"""")"""
"FAD-binding oxidoreductase [Photobacterium lucens]	Photobacterium lucens	1352	1352	1	0	60.75	1020	""=HYPERLINK(""""https://www,ncbi,nlm,nih,gov/protein/WP_161118649,1?report=genbank&log	=prottop&blast_rank=432&RID=YUGXZDVC016""""	""""WP_161118649,1"""")"""
"FAD-binding oxidoreductase [Vibrio mytili]	Vibrio mytili	1352	1352	0.99	0	61.69	1011	""=HYPERLINK(""""https://www,ncbi,nlm,nih,gov/protein/WP_041155509,1?report=genbank&log	=prottop&blast_rank=433&RID=YUGXZDVC016""""	""""WP_041155509,1"""")"""
"FAD-binding oxidoreductase [Salinivibrio kushneri]	Salinivibrio kushneri	1352	1352	0.99	0	61.46	1032	""=HYPERLINK(""""https://www,ncbi,nlm,nih,gov/protein/WP_077658735,1?report=genbank&log	=prottop&blast_rank=434&RID=YUGXZDVC016""""	""""WP_077658735,1"""")"""
"FAD-binding oxidoreductase [Aeromonas schubertii]	Aeromonas schubertii	1351	1351	0.99	0	62.99	1015	""=HYPERLINK(""""https://www,ncbi,nlm,nih,gov/protein/WP_050665989,1?report=genbank&log	=prottop&blast_rank=435&RID=YUGXZDVC016""""	""""WP_050665989,1"""")"""
"FAD-binding oxidoreductase [Salinivibrio sharmensis]	Salinivibrio sharmensis	1351	1351	0.99	0	61.36	1030	""=HYPERLINK(""""https://www,ncbi,nlm,nih,gov/protein/WP_077772035,1?report=genbank&log	=prottop&blast_rank=436&RID=YUGXZDVC016""""	""""WP_077772035,1"""")"""
"FAD-binding oxidoreductase [Photobacterium sanctipauli]	Photobacterium sanctipauli	1351	1351	1	0	60.65	1021	""=HYPERLINK(""""https://www,ncbi,nlm,nih,gov/protein/WP_036821134,1?report=genbank&log	=prottop&blast_rank=437&RID=YUGXZDVC016""""	""""WP_036821134,1"""")"""
"FAD-binding oxidoreductase [Photobacterium malacitanum]	Photobacterium malacitanum	1350	1350	0.99	0	61.39	1019	""=HYPERLINK(""""https://www,ncbi,nlm,nih,gov/protein/WP_087845265,1?report=genbank&log	=prottop&blast_rank=438&RID=YUGXZDVC016""""	""""WP_087845265,1"""")"""
"FAD-binding oxidoreductase [Aeromonas popoffii]	Aeromonas popoffii	1350	1350	0.99	0	62.11	1023	""=HYPERLINK(""""https://www,ncbi,nlm,nih,gov/protein/WP_042036697,1?report=genbank&log	=prottop&blast_rank=439&RID=YUGXZDVC016""""	""""WP_042036697,1"""")"""
"FAD-binding oxidoreductase [Grimontia celer]	Grimontia celer	1350	1350	0.99	0	62.12	1017	""=HYPERLINK(""""https://www,ncbi,nlm,nih,gov/protein/WP_062663152,1?report=genbank&log	=prottop&blast_rank=440&RID=YUGXZDVC016""""	""""WP_062663152,1"""")"""
"FAD-binding oxidoreductase [Aeromonas caviae]	Aeromonas caviae	1349	1349	0.99	0	62.75	1018	""=HYPERLINK(""""https://www,ncbi,nlm,nih,gov/protein/WP_182975804,1?report=genbank&log	=prottop&blast_rank=441&RID=YUGXZDVC016""""	""""WP_182975804,1"""")"""
"FAD-binding oxidoreductase [Aeromonas hydrophila]	Aeromonas hydrophila	1349	1349	0.99	0	62.88	1019	""=HYPERLINK(""""https://www,ncbi,nlm,nih,gov/protein/WP_206817986,1?report=genbank&log	=prottop&blast_rank=442&RID=YUGXZDVC016""""	""""WP_206817986,1"""")"""
"FAD-binding oxidoreductase [Aggregatibacter segnis]	Aggregatibacter segnis	1349	1349	1	0	61.2	1029	""=HYPERLINK(""""https://www,ncbi,nlm,nih,gov/protein/WP_032997921,1?report=genbank&log	=prottop&blast_rank=443&RID=YUGXZDVC016""""	""""WP_032997921,1"""")"""
"FAD-binding oxidoreductase [Vibrio campbellii]	Vibrio campbellii	1349	1349	0.99	0	62.1	1011	""=HYPERLINK(""""https://www,ncbi,nlm,nih,gov/protein/WP_103413272,1?report=genbank&log	=prottop&blast_rank=444&RID=YUGXZDVC016""""	""""WP_103413272,1"""")"""
"FAD-binding oxidoreductase [Aeromonas]	Aeromonas	1348	1348	0.99	0	62.84	1018	""=HYPERLINK(""""https://www,ncbi,nlm,nih,gov/protein/WP_043169831,1?report=genbank&log	=prottop&blast_rank=445&RID=YUGXZDVC016""""	""""WP_043169831,1"""")"""
"FAD-binding oxidoreductase [Photobacterium aquae]	Photobacterium aquae	1348	1348	1	0	61.33	1026	""=HYPERLINK(""""https://www,ncbi,nlm,nih,gov/protein/WP_047877043,1?report=genbank&log	=prottop&blast_rank=446&RID=YUGXZDVC016""""	""""WP_047877043,1"""")"""
"FAD-binding oxidoreductase [Grimontia marina]	Grimontia marina	1348	1348	0.99	0	61.73	1017	""=HYPERLINK(""""https://www,ncbi,nlm,nih,gov/protein/WP_062714443,1?report=genbank&log	=prottop&blast_rank=447&RID=YUGXZDVC016""""	""""WP_062714443,1"""")"""
"FAD-binding oxidoreductase [Salinivibrio costicola]	Salinivibrio costicola	1348	1348	0.99	0	61.59	1030	""=HYPERLINK(""""https://www,ncbi,nlm,nih,gov/protein/WP_077669876,1?report=genbank&log	=prottop&blast_rank=448&RID=YUGXZDVC016""""	""""WP_077669876,1"""")"""
"FAD-binding oxidoreductase [Photobacterium angustum]	Photobacterium angustum	1348	1348	1	0	60.26	1020	""=HYPERLINK(""""https://www,ncbi,nlm,nih,gov/protein/WP_045084383,1?report=genbank&log	=prottop&blast_rank=449&RID=YUGXZDVC016""""	""""WP_045084383,1"""")"""
"FAD-binding oxidoreductase [Aeromonas rivuli]	Aeromonas rivuli	1348	1348	0.99	0	62.78	1019	""=HYPERLINK(""""https://www,ncbi,nlm,nih,gov/protein/WP_224432673,1?report=genbank&log	=prottop&blast_rank=450&RID=YUGXZDVC016""""	""""WP_224432673,1"""")"""
"FAD-binding oxidoreductase [Corallincola spongiicola]	Corallincola spongiicola	1348	1348	1	0	61.51	1021	""=HYPERLINK(""""https://www,ncbi,nlm,nih,gov/protein/WP_130565833,1?report=genbank&log	=prottop&blast_rank=451&RID=YUGXZDVC016""""	""""WP_130565833,1"""")"""
"FAD-binding oxidoreductase [Photobacterium sanguinicancri]	Photobacterium sanguinicancri	1347	1347	0.99	0	61.35	1022	""=HYPERLINK(""""https://www,ncbi,nlm,nih,gov/protein/WP_094957647,1?report=genbank&log	=prottop&blast_rank=452&RID=YUGXZDVC016""""	""""WP_094957647,1"""")"""
"FAD-binding oxidoreductase [Aeromonas bestiarum]	Aeromonas bestiarum	1347	1347	0.99	0	62.55	1018	""=HYPERLINK(""""https://www,ncbi,nlm,nih,gov/protein/WP_181003507,1?report=genbank&log	=prottop&blast_rank=453&RID=YUGXZDVC016""""	""""WP_181003507,1"""")"""
"FAD-binding oxidoreductase [Aeromonas simiae]	Aeromonas simiae	1347	1347	0.99	0	62.32	1015	""=HYPERLINK(""""https://www,ncbi,nlm,nih,gov/protein/WP_193000549,1?report=genbank&log	=prottop&blast_rank=454&RID=YUGXZDVC016""""	""""WP_193000549,1"""")"""
"FAD-binding oxidoreductase [Enterovibrio nigricans]	Enterovibrio nigricans	1347	1347	0.99	0	62.38	1018	""=HYPERLINK(""""https://www,ncbi,nlm,nih,gov/protein/WP_078752761,1?report=genbank&log	=prottop&blast_rank=455&RID=YUGXZDVC016""""	""""WP_078752761,1"""")"""
"FAD-binding oxidoreductase [Aeromonas piscicola]	Aeromonas piscicola	1347	1347	0.99	0	62.32	1025	""=HYPERLINK(""""https://www,ncbi,nlm,nih,gov/protein/WP_042869611,1?report=genbank&log	=prottop&blast_rank=456&RID=YUGXZDVC016""""	""""WP_042869611,1"""")"""
"FAD-binding oxidoreductase [Photobacterium profundum]	Photobacterium profundum	1345	1345	0.99	0	60.86	1023	""=HYPERLINK(""""https://www,ncbi,nlm,nih,gov/protein/WP_006231378,1?report=genbank&log	=prottop&blast_rank=457&RID=YUGXZDVC016""""	""""WP_006231378,1"""")"""
"FAD-binding oxidoreductase [Enterovibrio coralii]	Enterovibrio coralii	1345	1345	0.99	0	61.44	1018	""=HYPERLINK(""""https://www,ncbi,nlm,nih,gov/protein/WP_067417370,1?report=genbank&log	=prottop&blast_rank=458&RID=YUGXZDVC016""""	""""WP_067417370,1"""")"""
"FAD-binding oxidoreductase [Vibrio parahaemolyticus]	Vibrio parahaemolyticus	1344	1344	0.99	0	61.73	1012	""=HYPERLINK(""""https://www,ncbi,nlm,nih,gov/protein/WP_005462645,1?report=genbank&log	=prottop&blast_rank=459&RID=YUGXZDVC016""""	""""WP_005462645,1"""")"""
"FAD-binding oxidoreductase [Photobacterium aquimaris]	Photobacterium aquimaris	1344	1344	0.99	0	61.2	1019	""=HYPERLINK(""""https://www,ncbi,nlm,nih,gov/protein/WP_087820777,1?report=genbank&log	=prottop&blast_rank=460&RID=YUGXZDVC016""""	""""WP_087820777,1"""")"""
"FAD-binding oxidoreductase [Salinivibrio siamensis]	Salinivibrio siamensis	1344	1344	0.99	0	60.96	1032	""=HYPERLINK(""""https://www,ncbi,nlm,nih,gov/protein/WP_077668386,1?report=genbank&log	=prottop&blast_rank=461&RID=YUGXZDVC016""""	""""WP_077668386,1"""")"""
"FAD-binding oxidoreductase [Corallincola luteus]	Corallincola luteus	1344	1344	1	0	61.31	1022	""=HYPERLINK(""""https://www,ncbi,nlm,nih,gov/protein/WP_131417056,1?report=genbank&log	=prottop&blast_rank=462&RID=YUGXZDVC016""""	""""WP_131417056,1"""")"""
"FAD-binding oxidoreductase [Vibrio owensii]	Vibrio owensii	1344	1344	0.99	0	61.89	1011	""=HYPERLINK(""""https://www,ncbi,nlm,nih,gov/protein/WP_078607369,1?report=genbank&log	=prottop&blast_rank=463&RID=YUGXZDVC016""""	""""WP_078607369,1"""")"""
"FAD-binding oxidoreductase [Corallincola holothuriorum]	Corallincola holothuriorum	1343	1343	1	0	61.51	1021	""=HYPERLINK(""""https://www,ncbi,nlm,nih,gov/protein/WP_114338038,1?report=genbank&log	=prottop&blast_rank=464&RID=YUGXZDVC016""""	""""WP_114338038,1"""")"""
"FAD-binding oxidoreductase [Photobacterium andalusiense]	Photobacterium andalusiense	1343	1343	0.99	0	61.2	1019	""=HYPERLINK(""""https://www,ncbi,nlm,nih,gov/protein/WP_087854111,1?report=genbank&log	=prottop&blast_rank=465&RID=YUGXZDVC016""""	""""WP_087854111,1"""")"""
"FAD-binding oxidoreductase [Aeromonas taiwanensis]	Aeromonas taiwanensis	1343	1343	0.99	0	62.22	1018	""=HYPERLINK(""""https://www,ncbi,nlm,nih,gov/protein/WP_043759800,1?report=genbank&log	=prottop&blast_rank=466&RID=YUGXZDVC016""""	""""WP_043759800,1"""")"""
"FAD-binding oxidoreductase [Aeromonas cavernicola]	Aeromonas cavernicola	1343	1343	0.99	0	62.22	1025	""=HYPERLINK(""""https://www,ncbi,nlm,nih,gov/protein/WP_100294698,1?report=genbank&log	=prottop&blast_rank=467&RID=YUGXZDVC016""""	""""WP_100294698,1"""")"""
"FAD-binding oxidoreductase [Vibrio fortis]	Vibrio fortis	1342	1342	0.99	0	61.16	1011	""=HYPERLINK(""""https://www,ncbi,nlm,nih,gov/protein/WP_032549223,1?report=genbank&log	=prottop&blast_rank=468&RID=YUGXZDVC016""""	""""WP_032549223,1"""")"""
"FAD-binding oxidoreductase [Phaseolibacter flectens]	Phaseolibacter flectens	1342	1342	1	0	60.43	1038	""=HYPERLINK(""""https://www,ncbi,nlm,nih,gov/protein/WP_051434214,1?report=genbank&log	=prottop&blast_rank=469&RID=YUGXZDVC016""""	""""WP_051434214,1"""")"""
"FAD-binding oxidoreductase [Vibrio agarilyticus]	Vibrio agarilyticus	1341	1341	1	0	61.51	1016	""=HYPERLINK(""""https://www,ncbi,nlm,nih,gov/protein/WP_168834460,1?report=genbank&log	=prottop&blast_rank=470&RID=YUGXZDVC016""""	""""WP_168834460,1"""")"""
"FAD-binding protein [Vibrio alfacsensis]	Vibrio alfacsensis	1341	1341	0.99	0	62.04	1011	""=HYPERLINK(""""https://www,ncbi,nlm,nih,gov/protein/WP_221067639,1?report=genbank&log	=prottop&blast_rank=471&RID=YUGXZDVC016""""	""""WP_221067639,1"""")"""
"FAD-binding oxidoreductase [Vibrio rotiferianus]	Vibrio rotiferianus	1340	1340	0.99	0	62	1011	""=HYPERLINK(""""https://www,ncbi,nlm,nih,gov/protein/WP_088880642,1?report=genbank&log	=prottop&blast_rank=472&RID=YUGXZDVC016""""	""""WP_088880642,1"""")"""
"FAD-binding oxidoreductase [Necropsobacter massiliensis]	Necropsobacter massiliensis	1340	1340	1	0	61.01	1031	""=HYPERLINK(""""https://www,ncbi,nlm,nih,gov/protein/WP_040976295,1?report=genbank&log	=prottop&blast_rank=473&RID=YUGXZDVC016""""	""""WP_040976295,1"""")"""
"FAD-binding oxidoreductase [Salinivibrio proteolyticus]	Salinivibrio proteolyticus	1340	1340	0.99	0	60.96	1031	""=HYPERLINK(""""https://www,ncbi,nlm,nih,gov/protein/WP_077675425,1?report=genbank&log	=prottop&blast_rank=474&RID=YUGXZDVC016""""	""""WP_077675425,1"""")"""
"FAD-binding oxidoreductase [Vibrio harveyi group]	Vibrio harveyi group	1339	1339	0.99	0	61.51	1011	""=HYPERLINK(""""https://www,ncbi,nlm,nih,gov/protein/WP_038868667,1?report=genbank&log	=prottop&blast_rank=475&RID=YUGXZDVC016""""	""""WP_038868667,1"""")"""
"FAD-binding oxidoreductase [Aeromonas diversa]	Aeromonas diversa	1339	1339	0.99	0	62.2	1015	""=HYPERLINK(""""https://www,ncbi,nlm,nih,gov/protein/WP_005361566,1?report=genbank&log	=prottop&blast_rank=476&RID=YUGXZDVC016""""	""""WP_005361566,1"""")"""
"FAD-binding oxidoreductase [Vibrio tritonius]	Vibrio tritonius	1338	1338	0.99	0	61.25	1012	""=HYPERLINK(""""https://www,ncbi,nlm,nih,gov/protein/WP_068713946,1?report=genbank&log	=prottop&blast_rank=477&RID=YUGXZDVC016""""	""""WP_068713946,1"""")"""
"FAD-binding oxidoreductase [Vibrio quintilis]	Vibrio quintilis	1338	1338	0.99	0	61.53	1013	""=HYPERLINK(""""https://www,ncbi,nlm,nih,gov/protein/WP_073582265,1?report=genbank&log	=prottop&blast_rank=478&RID=YUGXZDVC016""""	""""WP_073582265,1"""")"""
"FAD-binding oxidoreductase [Thorsellia anophelis]	Thorsellia anophelis	1337	1337	1	0	59.25	1046	""=HYPERLINK(""""https://www,ncbi,nlm,nih,gov/protein/WP_093318267,1?report=genbank&log	=prottop&blast_rank=479&RID=YUGXZDVC016""""	""""WP_093318267,1"""")"""
"FAD-binding oxidoreductase [Vibrio pacinii]	Vibrio pacinii	1337	1337	0.99	0	61.3	1010	""=HYPERLINK(""""https://www,ncbi,nlm,nih,gov/protein/WP_038174374,1?report=genbank&log	=prottop&blast_rank=480&RID=YUGXZDVC016""""	""""WP_038174374,1"""")"""
"FAD-binding oxidoreductase [Photobacterium damselae]	Photobacterium damselae	1337	1337	1	0	60.84	1031	""=HYPERLINK(""""https://www,ncbi,nlm,nih,gov/protein/WP_154140234,1?report=genbank&log	=prottop&blast_rank=481&RID=YUGXZDVC016""""	""""WP_154140234,1"""")"""
"FAD-binding oxidoreductase [Photobacterium toruni]	Photobacterium toruni	1337	1337	0.99	0	60.31	1019	""=HYPERLINK(""""https://www,ncbi,nlm,nih,gov/protein/WP_080173681,1?report=genbank&log	=prottop&blast_rank=482&RID=YUGXZDVC016""""	""""WP_080173681,1"""")"""
"FAD-binding oxidoreductase [Enterovibrio calviensis]	Enterovibrio calviensis	1337	1337	0.99	0	62.18	1017	""=HYPERLINK(""""https://www,ncbi,nlm,nih,gov/protein/WP_028025256,1?report=genbank&log	=prottop&blast_rank=483&RID=YUGXZDVC016""""	""""WP_028025256,1"""")"""
"FAD-binding oxidoreductase [Vibrio]	Vibrio	1337	1337	0.99	0	61	1011	""=HYPERLINK(""""https://www,ncbi,nlm,nih,gov/protein/WP_017820825,1?report=genbank&log	=prottop&blast_rank=484&RID=YUGXZDVC016""""	""""WP_017820825,1"""")"""
"FAD-binding oxidoreductase [Testudinibacter aquarius]	Testudinibacter aquarius	1336	1336	0.99	0	61.01	1023	""=HYPERLINK(""""https://www,ncbi,nlm,nih,gov/protein/WP_132967888,1?report=genbank&log	=prottop&blast_rank=485&RID=YUGXZDVC016""""	""""WP_132967888,1"""")"""
"FAD-binding oxidoreductase [Chelonobacter oris]	Chelonobacter oris	1336	1336	0.99	0	61.15	1024	""=HYPERLINK(""""https://www,ncbi,nlm,nih,gov/protein/WP_034618260,1?report=genbank&log	=prottop&blast_rank=486&RID=YUGXZDVC016""""	""""WP_034618260,1"""")"""
"FAD-binding oxidoreductase [Catenovulum agarivorans]	Catenovulum agarivorans	1336	1336	0.99	0	60.49	1019	""=HYPERLINK(""""https://www,ncbi,nlm,nih,gov/protein/WP_026016966,1?report=genbank&log	=prottop&blast_rank=487&RID=YUGXZDVC016""""	""""WP_026016966,1"""")"""
"FAD-binding oxidoreductase [Vibrio metoecus]	Vibrio metoecus	1336	1336	0.99	0	61.14	1011	""=HYPERLINK(""""https://www,ncbi,nlm,nih,gov/protein/WP_055064504,1?report=genbank&log	=prottop&blast_rank=488&RID=YUGXZDVC016""""	""""WP_055064504,1"""")"""
"FAD-binding oxidoreductase [Aggregatibacter aphrophilus]	Aggregatibacter aphrophilus	1336	1336	1	0	61.03	1028	""=HYPERLINK(""""https://www,ncbi,nlm,nih,gov/protein/WP_005703349,1?report=genbank&log	=prottop&blast_rank=489&RID=YUGXZDVC016""""	""""WP_005703349,1"""")"""
"FAD-binding oxidoreductase [Haemophilus parainfluenzae]	Haemophilus parainfluenzae	1336	1336	0.99	0	61.24	1025	""=HYPERLINK(""""https://www,ncbi,nlm,nih,gov/protein/WP_005695651,1?report=genbank&log	=prottop&blast_rank=490&RID=YUGXZDVC016""""	""""WP_005695651,1"""")"""
"FAD-binding oxidoreductase [Vibrio coralliirubri]	Vibrio coralliirubri	1336	1336	0.99	0	60.98	1011	""=HYPERLINK(""""https://www,ncbi,nlm,nih,gov/protein/WP_122081680,1?report=genbank&log	=prottop&blast_rank=491&RID=YUGXZDVC016""""	""""WP_122081680,1"""")"""
"FAD-binding oxidoreductase [Cricetibacter osteomyelitidis]	Cricetibacter osteomyelitidis	1335	1335	0.99	0	61.61	1028	""=HYPERLINK(""""https://www,ncbi,nlm,nih,gov/protein/WP_131974211,1?report=genbank&log	=prottop&blast_rank=492&RID=YUGXZDVC016""""	""""WP_131974211,1"""")"""
"FAD-binding oxidoreductase [Vibrio diazotrophicus]	Vibrio diazotrophicus	1335	1335	0.99	0	61.3	1012	""=HYPERLINK(""""https://www,ncbi,nlm,nih,gov/protein/WP_180980190,1?report=genbank&log	=prottop&blast_rank=493&RID=YUGXZDVC016""""	""""WP_180980190,1"""")"""
"FAD-binding oxidoreductase [Photobacterium phosphoreum]	Photobacterium phosphoreum	1335	1335	0.99	0	60.41	1019	""=HYPERLINK(""""https://www,ncbi,nlm,nih,gov/protein/WP_045032161,1?report=genbank&log	=prottop&blast_rank=494&RID=YUGXZDVC016""""	""""WP_045032161,1"""")"""
"FAD-binding oxidoreductase [Bisgaardia hudsonensis]	Bisgaardia hudsonensis	1335	1335	0.99	0	59.36	1034	""=HYPERLINK(""""https://www,ncbi,nlm,nih,gov/protein/WP_132022486,1?report=genbank&log	=prottop&blast_rank=495&RID=YUGXZDVC016""""	""""WP_132022486,1"""")"""
"FAD-binding oxidoreductase [Vibrio harveyi]	Vibrio harveyi	1334	1334	0.99	0	61.61	1011	""=HYPERLINK(""""https://www,ncbi,nlm,nih,gov/protein/WP_069687241,1?report=genbank&log	=prottop&blast_rank=496&RID=YUGXZDVC016""""	""""WP_069687241,1"""")"""
"FAD-binding oxidoreductase [Vibrio paracholerae]	Vibrio paracholerae	1334	1334	0.99	0	61.14	1011	""=HYPERLINK(""""https://www,ncbi,nlm,nih,gov/protein/WP_181712463,1?report=genbank&log	=prottop&blast_rank=497&RID=YUGXZDVC016""""	""""WP_181712463,1"""")"""
"FAD-binding oxidoreductase [Photobacterium piscicola]	Photobacterium piscicola	1334	1334	0.99	0	60.75	1019	""=HYPERLINK(""""https://www,ncbi,nlm,nih,gov/protein/WP_080157791,1?report=genbank&log	=prottop&blast_rank=498&RID=YUGXZDVC016""""	""""WP_080157791,1"""")"""
"FAD-binding oxidoreductase [Vibrio celticus]	Vibrio celticus	1334	1334	0.99	0	60.57	1011	""=HYPERLINK(""""https://www,ncbi,nlm,nih,gov/protein/WP_065677384,1?report=genbank&log	=prottop&blast_rank=499&RID=YUGXZDVC016""""	""""WP_065677384,1"""")"""
"FAD-binding oxidoreductase [Vibrio hyugaensis]	Vibrio hyugaensis	1334	1334	0.99	0	61.41	1011	""=HYPERLINK(""""https://www,ncbi,nlm,nih,gov/protein/WP_104023938,1?report=genbank&log	=prottop&blast_rank=500&RID=YUGXZDVC016""""	""""WP_104023938,1"""")"""
"FAD-binding oxidoreductase [Pelobacter seleniigenes]	Pelobacter seleniigenes	1334	1334	0.99	0	61.89	1019	""=HYPERLINK(""""https://www,ncbi,nlm,nih,gov/protein/WP_029916960,1?report=genbank&log	=prottop&blast_rank=501&RID=YUGXZDVC016""""	""""WP_029916960,1"""")"""
"FAD-binding oxidoreductase [Vibrio antiquarius]	Vibrio antiquarius	1334	1334	0.99	0	60.81	1011	""=HYPERLINK(""""https://www,ncbi,nlm,nih,gov/protein/WP_012841912,1?report=genbank&log	=prottop&blast_rank=502&RID=YUGXZDVC016""""	""""WP_012841912,1"""")"""
"FAD-binding oxidoreductase [Vibrio mangrovi]	Vibrio mangrovi	1333	1333	0.99	0	61.98	1017	""=HYPERLINK(""""https://www,ncbi,nlm,nih,gov/protein/WP_087479429,1?report=genbank&log	=prottop&blast_rank=503&RID=YUGXZDVC016""""	""""WP_087479429,1"""")"""
"FAD-binding oxidoreductase [Vibrio]	Vibrio	1333	1333	0.99	0	61.1	1012	""=HYPERLINK(""""https://www,ncbi,nlm,nih,gov/protein/WP_171137492,1?report=genbank&log	=prottop&blast_rank=504&RID=YUGXZDVC016""""	""""WP_171137492,1"""")"""
"FAD-binding oxidoreductase [Vibrio salilacus]	Vibrio salilacus	1333	1333	0.99	0	61	1010	""=HYPERLINK(""""https://www,ncbi,nlm,nih,gov/protein/WP_100753968,1?report=genbank&log	=prottop&blast_rank=505&RID=YUGXZDVC016""""	""""WP_100753968,1"""")"""
"FAD-binding oxidoreductase [Vibrio chagasii]	Vibrio chagasii	1332	1332	0.99	0	60.57	1011	""=HYPERLINK(""""https://www,ncbi,nlm,nih,gov/protein/WP_137408586,1?report=genbank&log	=prottop&blast_rank=506&RID=YUGXZDVC016""""	""""WP_137408586,1"""")"""
"FAD-binding oxidoreductase [Vibrio]	Vibrio	1332	1332	0.99	0	60.22	1012	""=HYPERLINK(""""https://www,ncbi,nlm,nih,gov/protein/WP_137358053,1?report=genbank&log	=prottop&blast_rank=507&RID=YUGXZDVC016""""	""""WP_137358053,1"""")"""
"FAD-binding oxidoreductase [Vibrio chemaguriensis]	Vibrio chemaguriensis	1332	1332	0.99	0	60.9	1011	""=HYPERLINK(""""https://www,ncbi,nlm,nih,gov/protein/WP_193447175,1?report=genbank&log	=prottop&blast_rank=508&RID=YUGXZDVC016""""	""""WP_193447175,1"""")"""
"FAD-binding oxidoreductase [Photobacterium kishitanii]	Photobacterium kishitanii	1332	1332	0.99	0	60.31	1020	""=HYPERLINK(""""https://www,ncbi,nlm,nih,gov/protein/WP_036794036,1?report=genbank&log	=prottop&blast_rank=509&RID=YUGXZDVC016""""	""""WP_036794036,1"""")"""
"FAD-binding oxidoreductase [Vibrio nigripulchritudo]	Vibrio nigripulchritudo	1332	1332	0.99	0	60.41	1012	""=HYPERLINK(""""https://www,ncbi,nlm,nih,gov/protein/WP_022596301,1?report=genbank&log	=prottop&blast_rank=510&RID=YUGXZDVC016""""	""""WP_022596301,1"""")"""
"FAD-binding oxidoreductase [Vibrio mimicus]	Vibrio mimicus	1332	1332	0.99	0	61.14	1011	""=HYPERLINK(""""https://www,ncbi,nlm,nih,gov/protein/WP_000937672,1?report=genbank&log	=prottop&blast_rank=511&RID=YUGXZDVC016""""	""""WP_000937672,1"""")"""
"FAD-binding oxidoreductase [Vibrio brasiliensis]	Vibrio brasiliensis	1331	1331	0.99	0	60.49	1010	""=HYPERLINK(""""https://www,ncbi,nlm,nih,gov/protein/WP_006877621,1?report=genbank&log	=prottop&blast_rank=512&RID=YUGXZDVC016""""	""""WP_006877621,1"""")"""
"FAD-binding oxidoreductase [Vibrio sinensis]	Vibrio sinensis	1331	1331	0.99	0	60.66	1016	""=HYPERLINK(""""https://www,ncbi,nlm,nih,gov/protein/WP_120030276,1?report=genbank&log	=prottop&blast_rank=513&RID=YUGXZDVC016""""	""""WP_120030276,1"""")"""
"FAD-binding oxidoreductase [Vibrio nitrifigilis]	Vibrio nitrifigilis	1331	1331	0.99	0	61.3	1011	""=HYPERLINK(""""https://www,ncbi,nlm,nih,gov/protein/WP_196122923,1?report=genbank&log	=prottop&blast_rank=514&RID=YUGXZDVC016""""	""""WP_196122923,1"""")"""
"FAD-binding oxidoreductase [Vibrio bathopelagicus]	Vibrio bathopelagicus	1330	1330	0.99	0	60.67	1011	""=HYPERLINK(""""https://www,ncbi,nlm,nih,gov/protein/WP_192888886,1?report=genbank&log	=prottop&blast_rank=515&RID=YUGXZDVC016""""	""""WP_192888886,1"""")"""
"FAD-binding oxidoreductase [Vibrio vulnificus]	Vibrio vulnificus	1330	1330	1	0	61.35	1014	""=HYPERLINK(""""https://www,ncbi,nlm,nih,gov/protein/WP_088427880,1?report=genbank&log	=prottop&blast_rank=516&RID=YUGXZDVC016""""	""""WP_088427880,1"""")"""
"FAD-binding oxidoreductase [Vibrio splendidus]	Vibrio splendidus	1330	1330	0.99	0	60.59	1011	""=HYPERLINK(""""https://www,ncbi,nlm,nih,gov/protein/WP_017085754,1?report=genbank&log	=prottop&blast_rank=517&RID=YUGXZDVC016""""	""""WP_017085754,1"""")"""
"FAD-binding oxidoreductase [Vibrio proteolyticus]	Vibrio proteolyticus	1330	1330	0.99	0	61.89	1010	""=HYPERLINK(""""https://www,ncbi,nlm,nih,gov/protein/WP_021705470,1?report=genbank&log	=prottop&blast_rank=518&RID=YUGXZDVC016""""	""""WP_021705470,1"""")"""
"FAD-binding oxidoreductase [Vibrio scophthalmi]	Vibrio scophthalmi	1330	1330	0.99	0	61.46	1008	""=HYPERLINK(""""https://www,ncbi,nlm,nih,gov/protein/WP_069446584,1?report=genbank&log	=prottop&blast_rank=519&RID=YUGXZDVC016""""	""""WP_069446584,1"""")"""
"FAD-binding protein [Vibrio cholerae]	Vibrio cholerae	1330	1330	0.99	0	60.75	1011	""=HYPERLINK(""""https://www,ncbi,nlm,nih,gov/protein/WP_172625995,1?report=genbank&log	=prottop&blast_rank=520&RID=YUGXZDVC016""""	""""WP_172625995,1"""")"""
"FAD-binding oxidoreductase [Vibrio lentus]	Vibrio lentus	1330	1330	0.99	0	60.57	1011	""=HYPERLINK(""""https://www,ncbi,nlm,nih,gov/protein/WP_102297251,1?report=genbank&log	=prottop&blast_rank=521&RID=YUGXZDVC016""""	""""WP_102297251,1"""")"""
"FAD-binding oxidoreductase [Vibrio ziniensis]	Vibrio ziniensis	1329	1329	0.99	0	61	1012	""=HYPERLINK(""""https://www,ncbi,nlm,nih,gov/protein/WP_165311136,1?report=genbank&log	=prottop&blast_rank=522&RID=YUGXZDVC016""""	""""WP_165311136,1"""")"""
"FAD-binding oxidoreductase [Conservatibacter flavescens]	Conservatibacter flavescens	1329	1329	0.99	0	60.74	1025	""=HYPERLINK(""""https://www,ncbi,nlm,nih,gov/protein/WP_100288950,1?report=genbank&log	=prottop&blast_rank=523&RID=YUGXZDVC016""""	""""WP_100288950,1"""")"""
"FAD-binding oxidoreductase [Photobacterium iliopiscarium]	Photobacterium iliopiscarium	1329	1329	0.99	0	60.02	1019	""=HYPERLINK(""""https://www,ncbi,nlm,nih,gov/protein/WP_045040854,1?report=genbank&log	=prottop&blast_rank=524&RID=YUGXZDVC016""""	""""WP_045040854,1"""")"""
"FAD-binding oxidoreductase [Enterovibrio baiacu]	Enterovibrio baiacu	1328	1328	0.99	0	60.81	1017	""=HYPERLINK(""""https://www,ncbi,nlm,nih,gov/protein/WP_129494095,1?report=genbank&log	=prottop&blast_rank=525&RID=YUGXZDVC016""""	""""WP_129494095,1"""")"""
"FAD-binding oxidoreductase [Actinobacillus suis]	Actinobacillus suis	1328	1328	0.99	0	60.68	1029	""=HYPERLINK(""""https://www,ncbi,nlm,nih,gov/protein/WP_015674286,1?report=genbank&log	=prottop&blast_rank=526&RID=YUGXZDVC016""""	""""WP_015674286,1"""")"""
"FAD-binding oxidoreductase [Vibrio tasmaniensis]	Vibrio tasmaniensis	1327	1327	0.99	0	60.18	1011	""=HYPERLINK(""""https://www,ncbi,nlm,nih,gov/protein/WP_139686050,1?report=genbank&log	=prottop&blast_rank=527&RID=YUGXZDVC016""""	""""WP_139686050,1"""")"""
"FAD-binding oxidoreductase [Enterovibrio norvegicus]	Enterovibrio norvegicus	1327	1327	0.99	0	60.61	1017	""=HYPERLINK(""""https://www,ncbi,nlm,nih,gov/protein/WP_163391637,1?report=genbank&log	=prottop&blast_rank=528&RID=YUGXZDVC016""""	""""WP_163391637,1"""")"""
"FAD-binding oxidoreductase [Vibrio gigantis]	Vibrio gigantis	1327	1327	0.99	0	60.47	1011	""=HYPERLINK(""""https://www,ncbi,nlm,nih,gov/protein/WP_086713552,1?report=genbank&log	=prottop&blast_rank=529&RID=YUGXZDVC016""""	""""WP_086713552,1"""")"""
"FAD-binding oxidoreductase [Vibrio viridaestus]	Vibrio viridaestus	1327	1327	0.99	0	60.41	1012	""=HYPERLINK(""""https://www,ncbi,nlm,nih,gov/protein/WP_124936867,1?report=genbank&log	=prottop&blast_rank=530&RID=YUGXZDVC016""""	""""WP_124936867,1"""")"""
"FAD-binding oxidoreductase [Vibrio hepatarius]	Vibrio hepatarius	1326	1326	0.99	0	60.59	1010	""=HYPERLINK(""""https://www,ncbi,nlm,nih,gov/protein/WP_053410436,1?report=genbank&log	=prottop&blast_rank=531&RID=YUGXZDVC016""""	""""WP_053410436,1"""")"""
"FAD-binding oxidoreductase [Vibrio nereis]	Vibrio nereis	1326	1326	0.99	0	60.61	1010	""=HYPERLINK(""""https://www,ncbi,nlm,nih,gov/protein/WP_053394005,1?report=genbank&log	=prottop&blast_rank=532&RID=YUGXZDVC016""""	""""WP_053394005,1"""")"""
"FAD-binding oxidoreductase [Haemophilus sputorum]	Haemophilus sputorum	1326	1326	0.99	0	61.01	1031	""=HYPERLINK(""""https://www,ncbi,nlm,nih,gov/protein/WP_007527001,1?report=genbank&log	=prottop&blast_rank=533&RID=YUGXZDVC016""""	""""WP_007527001,1"""")"""
"FAD-binding oxidoreductase [Vibrio penaeicida]	Vibrio penaeicida	1326	1326	0.99	0	60.12	1012	""=HYPERLINK(""""https://www,ncbi,nlm,nih,gov/protein/WP_126607230,1?report=genbank&log	=prottop&blast_rank=534&RID=YUGXZDVC016""""	""""WP_126607230,1"""")"""
"FAD-binding oxidoreductase [Vibrio echinoideorum]	Vibrio echinoideorum	1326	1326	0.99	0	60.59	1011	""=HYPERLINK(""""https://www,ncbi,nlm,nih,gov/protein/WP_135454741,1?report=genbank&log	=prottop&blast_rank=535&RID=YUGXZDVC016""""	""""WP_135454741,1"""")"""
"FAD-binding oxidoreductase [Volucribacter psittacicida]	Volucribacter psittacicida	1326	1326	1	0	60.51	1029	""=HYPERLINK(""""https://www,ncbi,nlm,nih,gov/protein/WP_132691603,1?report=genbank&log	=prottop&blast_rank=536&RID=YUGXZDVC016""""	""""WP_132691603,1"""")"""
"FAD-binding oxidoreductase [Pasteurella oralis]	Pasteurella oralis	1325	1325	1	0	60.58	1028	""=HYPERLINK(""""https://www,ncbi,nlm,nih,gov/protein/WP_101775990,1?report=genbank&log	=prottop&blast_rank=537&RID=YUGXZDVC016""""	""""WP_101775990,1"""")"""
"FAD-binding oxidoreductase [Vibrio]	Vibrio	1325	1325	0.99	0	60.08	1011	""=HYPERLINK(""""https://www,ncbi,nlm,nih,gov/protein/WP_010438247,1?report=genbank&log	=prottop&blast_rank=538&RID=YUGXZDVC016""""	""""WP_010438247,1"""")"""
"FAD-binding oxidoreductase [Rodentibacter sp, DSM 111151]	Rodentibacter haemolyticus	1325	1325	0.99	0	60.47	1038	""=HYPERLINK(""""https://www,ncbi,nlm,nih,gov/protein/WP_194812476,1?report=genbank&log	=prottop&blast_rank=539&RID=YUGXZDVC016""""	""""WP_194812476,1"""")"""
"FAD-binding oxidoreductase [Vibrio aquimaris]	Vibrio aquimaris	1325	1325	0.99	0	60.71	1010	""=HYPERLINK(""""https://www,ncbi,nlm,nih,gov/protein/WP_152430281,1?report=genbank&log	=prottop&blast_rank=540&RID=YUGXZDVC016""""	""""WP_152430281,1"""")"""
"FAD-binding oxidoreductase [Vibrio gallaecicus]	Vibrio gallaecicus	1325	1325	0.99	0	60.37	1011	""=HYPERLINK(""""https://www,ncbi,nlm,nih,gov/protein/WP_137372683,1?report=genbank&log	=prottop&blast_rank=541&RID=YUGXZDVC016""""	""""WP_137372683,1"""")"""
"FAD-binding oxidoreductase [Actinobacillus porcitonsillarum]	Actinobacillus porcitonsillarum	1325	1325	0.99	0	60.39	1029	""=HYPERLINK(""""https://www,ncbi,nlm,nih,gov/protein/WP_108923307,1?report=genbank&log	=prottop&blast_rank=542&RID=YUGXZDVC016""""	""""WP_108923307,1"""")"""
"FAD-binding oxidoreductase [Actinobacillus vicugnae]	Actinobacillus vicugnae	1324	1324	0.99	0	60.58	1029	""=HYPERLINK(""""https://www,ncbi,nlm,nih,gov/protein/WP_150539414,1?report=genbank&log	=prottop&blast_rank=543&RID=YUGXZDVC016""""	""""WP_150539414,1"""")"""
"FAD-binding oxidoreductase [Vibrio tapetis]	Vibrio tapetis	1324	1324	0.99	0	60.31	1012	""=HYPERLINK(""""https://www,ncbi,nlm,nih,gov/protein/WP_102521297,1?report=genbank&log	=prottop&blast_rank=544&RID=YUGXZDVC016""""	""""WP_102521297,1"""")"""
"FAD-binding oxidoreductase [Vibrio toranzoniae]	Vibrio toranzoniae	1324	1324	0.99	0	60.29	1011	""=HYPERLINK(""""https://www,ncbi,nlm,nih,gov/protein/WP_060467529,1?report=genbank&log	=prottop&blast_rank=545&RID=YUGXZDVC016""""	""""WP_060467529,1"""")"""
"FAD-binding oxidoreductase [Vibrio sinaloensis]	Vibrio sinaloensis	1324	1324	0.99	0	60.51	1010	""=HYPERLINK(""""https://www,ncbi,nlm,nih,gov/protein/WP_039484848,1?report=genbank&log	=prottop&blast_rank=546&RID=YUGXZDVC016""""	""""WP_039484848,1"""")"""
"FAD-binding oxidoreductase [Vibrio cincinnatiensis]	Vibrio cincinnatiensis	1324	1324	0.99	0	61.1	1012	""=HYPERLINK(""""https://www,ncbi,nlm,nih,gov/protein/WP_078924579,1?report=genbank&log	=prottop&blast_rank=547&RID=YUGXZDVC016""""	""""WP_078924579,1"""")"""
"FAD-binding oxidoreductase [Haemophilus parahaemolyticus]	Haemophilus parahaemolyticus	1324	1324	0.99	0	60.37	1030	""=HYPERLINK(""""https://www,ncbi,nlm,nih,gov/protein/WP_005705934,1?report=genbank&log	=prottop&blast_rank=548&RID=YUGXZDVC016""""	""""WP_005705934,1"""")"""
"FAD-binding oxidoreductase [Rodentibacter heidelbergensis]	Rodentibacter heidelbergensis	1324	1324	1	0	60.66	1023	""=HYPERLINK(""""https://www,ncbi,nlm,nih,gov/protein/WP_077427304,1?report=genbank&log	=prottop&blast_rank=549&RID=YUGXZDVC016""""	""""WP_077427304,1"""")"""
"FAD-binding oxidoreductase [Vibrio atlanticus]	Vibrio atlanticus	1323	1323	0.99	0	59.88	1011	""=HYPERLINK(""""https://www,ncbi,nlm,nih,gov/protein/WP_012603711,1?report=genbank&log	=prottop&blast_rank=550&RID=YUGXZDVC016""""	""""WP_012603711,1"""")"""
"FAD-binding oxidoreductase [Rodentibacter ratti]	Rodentibacter ratti	1323	1323	1	0	60.14	1023	""=HYPERLINK(""""https://www,ncbi,nlm,nih,gov/protein/WP_077433028,1?report=genbank&log	=prottop&blast_rank=551&RID=YUGXZDVC016""""	""""WP_077433028,1"""")"""
"FAD-binding oxidoreductase [Aggregatibacter]	Aggregatibacter	1323	1323	1	0	60.25	1030	""=HYPERLINK(""""https://www,ncbi,nlm,nih,gov/protein/WP_109063799,1?report=genbank&log	=prottop&blast_rank=552&RID=YUGXZDVC016""""	""""WP_109063799,1"""")"""
"FAD-binding oxidoreductase [Vibrio qinghaiensis]	Vibrio qinghaiensis	1323	1323	0.99	0	60.57	1010	""=HYPERLINK(""""https://www,ncbi,nlm,nih,gov/protein/WP_167372384,1?report=genbank&log	=prottop&blast_rank=553&RID=YUGXZDVC016""""	""""WP_167372384,1"""")"""
"FAD-binding oxidoreductase [Actinobacillus minor]	Actinobacillus minor	1323	1323	0.99	0	60.19	1029	""=HYPERLINK(""""https://www,ncbi,nlm,nih,gov/protein/WP_005825167,1?report=genbank&log	=prottop&blast_rank=554&RID=YUGXZDVC016""""	""""WP_005825167,1"""")"""
"FAD-binding oxidoreductase [Vibrio aerogenes]	Vibrio aerogenes	1323	1323	0.99	0	60.84	1013	""=HYPERLINK(""""https://www,ncbi,nlm,nih,gov/protein/WP_073605889,1?report=genbank&log	=prottop&blast_rank=555&RID=YUGXZDVC016""""	""""WP_073605889,1"""")"""
"FAD-binding oxidoreductase [Vibrio tubiashii]	Vibrio tubiashii	1322	1322	0.99	0	60.29	1010	""=HYPERLINK(""""https://www,ncbi,nlm,nih,gov/protein/WP_004749493,1?report=genbank&log	=prottop&blast_rank=556&RID=YUGXZDVC016""""	""""WP_004749493,1"""")"""
"FAD-binding oxidoreductase [Vibrio crassostreae]	Vibrio crassostreae	1322	1322	0.99	0	60.39	1011	""=HYPERLINK(""""https://www,ncbi,nlm,nih,gov/protein/WP_123284466,1?report=genbank&log	=prottop&blast_rank=557&RID=YUGXZDVC016""""	""""WP_123284466,1"""")"""
"FAD-binding oxidoreductase [Aliivibrio sifiae]	Aliivibrio sifiae	1322	1322	0.99	0	59.72	1010	""=HYPERLINK(""""https://www,ncbi,nlm,nih,gov/protein/WP_105062975,1?report=genbank&log	=prottop&blast_rank=558&RID=YUGXZDVC016""""	""""WP_105062975,1"""")"""
"FAD-binding oxidoreductase [Psychromonas aquimarina]	Psychromonas aquimarina	1322	1322	0.99	0	60.41	1014	""=HYPERLINK(""""https://www,ncbi,nlm,nih,gov/protein/WP_028865791,1?report=genbank&log	=prottop&blast_rank=559&RID=YUGXZDVC016""""	""""WP_028865791,1"""")"""
"FAD-binding oxidoreductase [Vibrio orientalis]	Vibrio orientalis	1322	1322	0.99	0	60.61	1010	""=HYPERLINK(""""https://www,ncbi,nlm,nih,gov/protein/WP_004413798,1?report=genbank&log	=prottop&blast_rank=560&RID=YUGXZDVC016""""	""""WP_004413798,1"""")"""
"FAD-binding oxidoreductase [Haemophilus paraphrohaemolyticus]	Haemophilus paraphrohaemolyticus	1322	1322	0.99	0	60.27	1030	""=HYPERLINK(""""https://www,ncbi,nlm,nih,gov/protein/WP_005709493,1?report=genbank&log	=prottop&blast_rank=561&RID=YUGXZDVC016""""	""""WP_005709493,1"""")"""
"FAD-binding oxidoreductase [Nicoletella semolina]	Nicoletella semolina	1321	1321	1	0	60.79	1032	""=HYPERLINK(""""https://www,ncbi,nlm,nih,gov/protein/WP_132501285,1?report=genbank&log	=prottop&blast_rank=562&RID=YUGXZDVC016""""	""""WP_132501285,1"""")"""
"FAD-binding oxidoreductase [Rodentibacter pneumotropicus]	Rodentibacter pneumotropicus	1321	1321	1	0	60.43	1022	""=HYPERLINK(""""https://www,ncbi,nlm,nih,gov/protein/WP_018357035,1?report=genbank&log	=prottop&blast_rank=563&RID=YUGXZDVC016""""	""""WP_018357035,1"""")"""
"FAD-binding oxidoreductase [Vibrio maerlii]	Vibrio maerlii	1321	1321	0.99	0	60.45	1014	""=HYPERLINK(""""https://www,ncbi,nlm,nih,gov/protein/WP_117234711,1?report=genbank&log	=prottop&blast_rank=564&RID=YUGXZDVC016""""	""""WP_117234711,1"""")"""
"FAD-binding oxidoreductase [Zobellella endophytica]	Zobellella endophytica	1321	1321	0.99	0	61.65	1018	""=HYPERLINK(""""https://www,ncbi,nlm,nih,gov/protein/WP_106731274,1?report=genbank&log	=prottop&blast_rank=565&RID=YUGXZDVC016""""	""""WP_106731274,1"""")"""
"FAD-binding oxidoreductase [Vibrio xiamenensis]	Vibrio xiamenensis	1321	1321	0.99	0	60.71	1010	""=HYPERLINK(""""https://www,ncbi,nlm,nih,gov/protein/WP_093271025,1?report=genbank&log	=prottop&blast_rank=566&RID=YUGXZDVC016""""	""""WP_093271025,1"""")"""
"FAD-binding oxidoreductase [Motilimonas pumilua]	Motilimonas pumilua	1321	1321	0.99	0	60.33	1016	""=HYPERLINK(""""https://www,ncbi,nlm,nih,gov/protein/WP_119910132,1?report=genbank&log	=prottop&blast_rank=567&RID=YUGXZDVC016""""	""""WP_119910132,1"""")"""
"FAD-binding oxidoreductase [Avibacterium avium]	Avibacterium avium	1321	1321	0.99	0	60.17	1031	""=HYPERLINK(""""https://www,ncbi,nlm,nih,gov/protein/WP_115249497,1?report=genbank&log	=prottop&blast_rank=568&RID=YUGXZDVC016""""	""""WP_115249497,1"""")"""
"FAD-binding oxidoreductase [Vibrio ponticus]	Vibrio ponticus	1321	1321	0.99	0	60.77	1008	""=HYPERLINK(""""https://www,ncbi,nlm,nih,gov/protein/WP_075649554,1?report=genbank&log	=prottop&blast_rank=569&RID=YUGXZDVC016""""	""""WP_075649554,1"""")"""
"FAD-binding oxidoreductase [Vibrio kanaloae]	Vibrio kanaloae	1321	1321	0.99	0	60.1	1011	""=HYPERLINK(""""https://www,ncbi,nlm,nih,gov/protein/WP_077680296,1?report=genbank&log	=prottop&blast_rank=570&RID=YUGXZDVC016""""	""""WP_077680296,1"""")"""
"FAD-binding oxidoreductase [Vibrio aestuarianus]	Vibrio aestuarianus	1321	1321	0.99	0	60.02	1011	""=HYPERLINK(""""https://www,ncbi,nlm,nih,gov/protein/WP_168521787,1?report=genbank&log	=prottop&blast_rank=571&RID=YUGXZDVC016""""	""""WP_168521787,1"""")"""
"FAD-binding oxidoreductase [Vibrio fluvialis]	Vibrio fluvialis	1321	1321	0.99	0	60.22	1012	""=HYPERLINK(""""https://www,ncbi,nlm,nih,gov/protein/WP_038157155,1?report=genbank&log	=prottop&blast_rank=572&RID=YUGXZDVC016""""	""""WP_038157155,1"""")"""
"FAD-binding oxidoreductase [Actinobacillus pleuropneumoniae]	Actinobacillus pleuropneumoniae	1320	1320	0.99	0	60.68	1029	""=HYPERLINK(""""https://www,ncbi,nlm,nih,gov/protein/WP_005602062,1?report=genbank&log	=prottop&blast_rank=573&RID=YUGXZDVC016""""	""""WP_005602062,1"""")"""
"FAD-binding oxidoreductase [Vibrio coralliilyticus]	Vibrio coralliilyticus	1320	1320	0.99	0	60.12	1010	""=HYPERLINK(""""https://www,ncbi,nlm,nih,gov/protein/WP_045986635,1?report=genbank&log	=prottop&blast_rank=574&RID=YUGXZDVC016""""	""""WP_045986635,1"""")"""
"FAD-binding oxidoreductase [Vibrio injenensis]	Vibrio injenensis	1320	1320	0.99	0	60.7	1022	""=HYPERLINK(""""https://www,ncbi,nlm,nih,gov/protein/WP_072669251,1?report=genbank&log	=prottop&blast_rank=575&RID=YUGXZDVC016""""	""""WP_072669251,1"""")"""
"FAD-binding oxidoreductase [Vibrio rhizosphaerae]	Vibrio rhizosphaerae	1320	1320	0.99	0	61.47	1016	""=HYPERLINK(""""https://www,ncbi,nlm,nih,gov/protein/WP_038178359,1?report=genbank&log	=prottop&blast_rank=576&RID=YUGXZDVC016""""	""""WP_038178359,1"""")"""
"FAD-binding oxidoreductase [Actinobacillus ureae]	Actinobacillus ureae	1320	1320	0.99	0	60.68	1029	""=HYPERLINK(""""https://www,ncbi,nlm,nih,gov/protein/WP_115608199,1?report=genbank&log	=prottop&blast_rank=577&RID=YUGXZDVC016""""	""""WP_115608199,1"""")"""
"FAD-binding oxidoreductase [Avibacterium gallinarum]	Avibacterium gallinarum	1320	1320	0.99	0	60.08	1031	""=HYPERLINK(""""https://www,ncbi,nlm,nih,gov/protein/WP_103853065,1?report=genbank&log	=prottop&blast_rank=578&RID=YUGXZDVC016""""	""""WP_103853065,1"""")"""
"FAD-binding oxidoreductase [Actinobacillus lignieresii]	Actinobacillus lignieresii	1319	1319	0.99	0	60.1	1029	""=HYPERLINK(""""https://www,ncbi,nlm,nih,gov/protein/WP_115587563,1?report=genbank&log	=prottop&blast_rank=579&RID=YUGXZDVC016""""	""""WP_115587563,1"""")"""
"FAD-binding oxidoreductase [Actinobacillus seminis]	Actinobacillus seminis	1319	1319	0.99	0	60.23	1029	""=HYPERLINK(""""https://www,ncbi,nlm,nih,gov/protein/WP_094947980,1?report=genbank&log	=prottop&blast_rank=580&RID=YUGXZDVC016""""	""""WP_094947980,1"""")"""
"FAD-binding oxidoreductase [Vibrio renipiscarius]	Vibrio renipiscarius	1318	1318	0.99	0	60.37	1008	""=HYPERLINK(""""https://www,ncbi,nlm,nih,gov/protein/WP_040986484,1?report=genbank&log	=prottop&blast_rank=581&RID=YUGXZDVC016""""	""""WP_040986484,1"""")"""
"FAD-binding oxidoreductase [Actinobacillus equuli]	Actinobacillus equuli	1318	1318	0.99	0	60.39	1029	""=HYPERLINK(""""https://www,ncbi,nlm,nih,gov/protein/WP_039198502,1?report=genbank&log	=prottop&blast_rank=582&RID=YUGXZDVC016""""	""""WP_039198502,1"""")"""
"FAD-binding oxidoreductase [Vibrio europaeus]	Vibrio europaeus	1318	1318	0.99	0	60	1010	""=HYPERLINK(""""https://www,ncbi,nlm,nih,gov/protein/WP_069666172,1?report=genbank&log	=prottop&blast_rank=583&RID=YUGXZDVC016""""	""""WP_069666172,1"""")"""
"FAD-binding oxidoreductase [Vibrio bivalvicida]	Vibrio bivalvicida	1318	1318	0.99	0	60.39	1010	""=HYPERLINK(""""https://www,ncbi,nlm,nih,gov/protein/WP_054962491,1?report=genbank&log	=prottop&blast_rank=584&RID=YUGXZDVC016""""	""""WP_054962491,1"""")"""
"FAD-binding oxidoreductase [Vibrio aquaticus]	Vibrio aquaticus	1317	1317	0.99	0	60.41	1010	""=HYPERLINK(""""https://www,ncbi,nlm,nih,gov/protein/WP_126575340,1?report=genbank&log	=prottop&blast_rank=585&RID=YUGXZDVC016""""	""""WP_126575340,1"""")"""
"FAD-binding oxidoreductase [Vibrio atypicus]	Vibrio atypicus	1317	1317	0.99	0	60.51	1010	""=HYPERLINK(""""https://www,ncbi,nlm,nih,gov/protein/WP_159654664,1?report=genbank&log	=prottop&blast_rank=586&RID=YUGXZDVC016""""	""""WP_159654664,1"""")"""
"FAD-binding oxidoreductase [Pasteurella testudinis]	Pasteurella testudinis	1317	1317	0.99	0	60.02	1023	""=HYPERLINK(""""https://www,ncbi,nlm,nih,gov/protein/WP_084256680,1?report=genbank&log	=prottop&blast_rank=587&RID=YUGXZDVC016""""	""""WP_084256680,1"""")"""
"FAD-binding oxidoreductase [Vibrio furnissii]	Vibrio furnissii	1317	1317	0.99	0	60.22	1012	""=HYPERLINK(""""https://www,ncbi,nlm,nih,gov/protein/WP_004726229,1?report=genbank&log	=prottop&blast_rank=588&RID=YUGXZDVC016""""	""""WP_004726229,1"""")"""
"FAD-binding oxidoreductase [Oceanimonas doudoroffii]	Oceanimonas doudoroffii	1316	1316	0.99	0	61.36	1018	""=HYPERLINK(""""https://www,ncbi,nlm,nih,gov/protein/WP_094200707,1?report=genbank&log	=prottop&blast_rank=589&RID=YUGXZDVC016""""	""""WP_094200707,1"""")"""
"FAD-binding oxidoreductase [Psychromonas arctica]	Psychromonas arctica	1316	1316	0.99	0	60.12	1014	""=HYPERLINK(""""https://www,ncbi,nlm,nih,gov/protein/WP_028868601,1?report=genbank&log	=prottop&blast_rank=590&RID=YUGXZDVC016""""	""""WP_028868601,1"""")"""
"FAD-binding oxidoreductase [Rodentibacter trehalosifermentans]	Rodentibacter trehalosifermentans	1316	1316	1	0	60.1	1023	""=HYPERLINK(""""https://www,ncbi,nlm,nih,gov/protein/WP_077474025,1?report=genbank&log	=prottop&blast_rank=591&RID=YUGXZDVC016""""	""""WP_077474025,1"""")"""
"FAD-binding oxidoreductase [Aliivibrio finisterrensis]	Aliivibrio finisterrensis	1316	1316	0.99	0	59.43	1010	""=HYPERLINK(""""https://www,ncbi,nlm,nih,gov/protein/WP_151656037,1?report=genbank&log	=prottop&blast_rank=592&RID=YUGXZDVC016""""	""""WP_151656037,1"""")"""
"FAD-binding oxidoreductase [Vibrio ouci]	Vibrio ouci	1315	1315	0.99	0	60.31	1010	""=HYPERLINK(""""https://www,ncbi,nlm,nih,gov/protein/WP_134836113,1?report=genbank&log	=prottop&blast_rank=593&RID=YUGXZDVC016""""	""""WP_134836113,1"""")"""
"FAD-binding oxidoreductase [Rodentibacter mrazii]	Rodentibacter mrazii	1315	1315	1	0	59.75	1023	""=HYPERLINK(""""https://www,ncbi,nlm,nih,gov/protein/WP_077494747,1?report=genbank&log	=prottop&blast_rank=594&RID=YUGXZDVC016""""	""""WP_077494747,1"""")"""
"FAD-binding oxidoreductase [Avibacterium volantium]	Avibacterium volantium	1315	1315	0.99	0	59.98	1031	""=HYPERLINK(""""https://www,ncbi,nlm,nih,gov/protein/WP_126373645,1?report=genbank&log	=prottop&blast_rank=595&RID=YUGXZDVC016""""	""""WP_126373645,1"""")"""
"FAD-binding oxidoreductase [Rodentibacter myodis]	Rodentibacter myodis	1315	1315	0.99	0	60.06	1028	""=HYPERLINK(""""https://www,ncbi,nlm,nih,gov/protein/WP_077422937,1?report=genbank&log	=prottop&blast_rank=596&RID=YUGXZDVC016""""	""""WP_077422937,1"""")"""
"FAD-binding oxidoreductase [Vibrio pectenicida]	Vibrio pectenicida	1315	1315	0.99	0	60.1	1009	""=HYPERLINK(""""https://www,ncbi,nlm,nih,gov/protein/WP_125320658,1?report=genbank&log	=prottop&blast_rank=597&RID=YUGXZDVC016""""	""""WP_125320658,1"""")"""
"FAD-binding oxidoreductase [Vibrio tetraodonis]	Vibrio tetraodonis	1315	1315	0.99	0	60.02	1010	""=HYPERLINK(""""https://www,ncbi,nlm,nih,gov/protein/WP_114785455,1?report=genbank&log	=prottop&blast_rank=598&RID=YUGXZDVC016""""	""""WP_114785455,1"""")"""
"FAD-binding oxidoreductase [Glaesserella]	Glaesserella	1315	1315	0.99	0	60.62	1031	""=HYPERLINK(""""https://www,ncbi,nlm,nih,gov/protein/WP_111750092,1?report=genbank&log	=prottop&blast_rank=599&RID=YUGXZDVC016""""	""""WP_111750092,1"""")"""
"FAD-binding oxidoreductase [Vibrio anguillarum]	Vibrio anguillarum	1314	1314	0.99	0	60.22	1011	""=HYPERLINK(""""https://www,ncbi,nlm,nih,gov/protein/WP_208872256,1?report=genbank&log	=prottop&blast_rank=600&RID=YUGXZDVC016""""	""""WP_208872256,1"""")"""
"FAD-binding oxidoreductase [Vibrio metschnikovii]	Vibrio metschnikovii	1314	1314	0.99	0	59.83	1027	""=HYPERLINK(""""https://www,ncbi,nlm,nih,gov/protein/WP_199244795,1?report=genbank&log	=prottop&blast_rank=601&RID=YUGXZDVC016""""	""""WP_199244795,1"""")"""
"FAD-binding oxidoreductase [[Mannheimia] succiniciproducens]	[Mannheimia] succiniciproducens	1313	1313	0.99	0	60.33	1030	""=HYPERLINK(""""https://www,ncbi,nlm,nih,gov/protein/WP_011200395,1?report=genbank&log	=prottop&blast_rank=602&RID=YUGXZDVC016""""	""""WP_011200395,1"""")"""
"FAD-binding oxidoreductase [Mannheimia massilioguelmaensis]	Mannheimia massilioguelmaensis	1313	1313	0.99	0	59.17	1030	""=HYPERLINK(""""https://www,ncbi,nlm,nih,gov/protein/WP_044470933,1?report=genbank&log	=prottop&blast_rank=603&RID=YUGXZDVC016""""	""""WP_044470933,1"""")"""
"FAD-binding oxidoreductase [Rodentibacter heylii]	Rodentibacter heylii	1313	1313	0.99	0	60.1	1030	""=HYPERLINK(""""https://www,ncbi,nlm,nih,gov/protein/WP_164028730,1?report=genbank&log	=prottop&blast_rank=604&RID=YUGXZDVC016""""	""""WP_164028730,1"""")"""
"FAD-binding oxidoreductase [Avibacterium paragallinarum]	Avibacterium paragallinarum	1313	1313	0.99	0	59.5	1028	""=HYPERLINK(""""https://www,ncbi,nlm,nih,gov/protein/WP_046097411,1?report=genbank&log	=prottop&blast_rank=605&RID=YUGXZDVC016""""	""""WP_046097411,1"""")"""
"FAD-binding oxidoreductase [Mannheimia varigena]	Mannheimia varigena	1312	1312	0.99	0	59.94	1030	""=HYPERLINK(""""https://www,ncbi,nlm,nih,gov/protein/WP_025248326,1?report=genbank&log	=prottop&blast_rank=606&RID=YUGXZDVC016""""	""""WP_025248326,1"""")"""
"FAD-binding oxidoreductase [Psychromonas ingrahamii]	Psychromonas ingrahamii	1312	1312	0.99	0	59.59	1014	""=HYPERLINK(""""https://www,ncbi,nlm,nih,gov/protein/WP_011769827,1?report=genbank&log	=prottop&blast_rank=607&RID=YUGXZDVC016""""	""""WP_011769827,1"""")"""
"FAD-binding oxidoreductase [Zobellella denitrificans]	Zobellella denitrificans	1312	1312	0.99	0	61.46	1018	""=HYPERLINK(""""https://www,ncbi,nlm,nih,gov/protein/WP_096779624,1?report=genbank&log	=prottop&blast_rank=608&RID=YUGXZDVC016""""	""""WP_096779624,1"""")"""
"FAD-binding oxidoreductase [Vibrio spartinae]	Vibrio spartinae	1312	1312	0.99	0	60.72	1015	""=HYPERLINK(""""https://www,ncbi,nlm,nih,gov/protein/WP_074373602,1?report=genbank&log	=prottop&blast_rank=609&RID=YUGXZDVC016""""	""""WP_074373602,1"""")"""
"FAD-binding oxidoreductase [Haemophilus seminalis]	Haemophilus seminalis	1311	1311	0.99	0	60.06	1027	""=HYPERLINK(""""https://www,ncbi,nlm,nih,gov/protein/WP_139990277,1?report=genbank&log	=prottop&blast_rank=610&RID=YUGXZDVC016""""	""""WP_139990277,1"""")"""
"FAD-binding oxidoreductase [Vibrio neptunius]	Vibrio neptunius	1311	1311	0.99	0	59.92	1010	""=HYPERLINK(""""https://www,ncbi,nlm,nih,gov/protein/WP_045975124,1?report=genbank&log	=prottop&blast_rank=611&RID=YUGXZDVC016""""	""""WP_045975124,1"""")"""
"FAD-binding oxidoreductase [Vibrio panuliri]	Vibrio panuliri	1311	1311	0.99	0	60.08	1008	""=HYPERLINK(""""https://www,ncbi,nlm,nih,gov/protein/WP_075707469,1?report=genbank&log	=prottop&blast_rank=612&RID=YUGXZDVC016""""	""""WP_075707469,1"""")"""
"FAD-binding oxidoreductase [Oceanimonas baumannii]	Oceanimonas baumannii	1311	1311	0.99	0	61.16	1018	""=HYPERLINK(""""https://www,ncbi,nlm,nih,gov/protein/WP_094276656,1?report=genbank&log	=prottop&blast_rank=613&RID=YUGXZDVC016""""	""""WP_094276656,1"""")"""
"FAD-binding oxidoreductase [Spirabiliibacterium mucosae]	Spirabiliibacterium mucosae	1311	1311	0.99	0	60.81	1018	""=HYPERLINK(""""https://www,ncbi,nlm,nih,gov/protein/WP_208122043,1?report=genbank&log	=prottop&blast_rank=614&RID=YUGXZDVC016""""	""""WP_208122043,1"""")"""
"FAD-binding oxidoreductase [Pasteurella multocida]	Pasteurella multocida	1311	1311	1	0	60.39	1028	""=HYPERLINK(""""https://www,ncbi,nlm,nih,gov/protein/WP_010906853,1?report=genbank&log	=prottop&blast_rank=615&RID=YUGXZDVC016""""	""""WP_010906853,1"""")"""
"FAD-binding oxidoreductase [Vibrio ruber]	Vibrio ruber	1310	1310	0.99	0	60.87	1021	""=HYPERLINK(""""https://www,ncbi,nlm,nih,gov/protein/WP_077335675,1?report=genbank&log	=prottop&blast_rank=616&RID=YUGXZDVC016""""	""""WP_077335675,1"""")"""
"FAD-binding oxidoreductase [Mannheimia bovis]	Mannheimia bovis	1310	1310	0.99	0	60.17	1030	""=HYPERLINK(""""https://www,ncbi,nlm,nih,gov/protein/WP_188157280,1?report=genbank&log	=prottop&blast_rank=617&RID=YUGXZDVC016""""	""""WP_188157280,1"""")"""
"FAD-binding oxidoreductase [Haemophilus]	Haemophilus	1310	1310	1	0	59.77	1027	""=HYPERLINK(""""https://www,ncbi,nlm,nih,gov/protein/WP_006996515,1?report=genbank&log	=prottop&blast_rank=618&RID=YUGXZDVC016""""	""""WP_006996515,1"""")"""
"FAD-binding oxidoreductase [Vibrio fujianensis]	Vibrio fujianensis	1310	1310	0.99	0	60.43	1015	""=HYPERLINK(""""https://www,ncbi,nlm,nih,gov/protein/WP_172953249,1?report=genbank&log	=prottop&blast_rank=619&RID=YUGXZDVC016""""	""""WP_172953249,1"""")"""
"FAD-binding oxidoreductase [Pasteurella canis]	Pasteurella canis	1310	1310	1	0	59.81	1028	""=HYPERLINK(""""https://www,ncbi,nlm,nih,gov/protein/WP_226690634,1?report=genbank&log	=prottop&blast_rank=620&RID=YUGXZDVC016""""	""""WP_226690634,1"""")"""
"FAD-binding oxidoreductase [Basfia succiniciproducens]	Basfia succiniciproducens	1309	1309	0.99	0	60.23	1030	""=HYPERLINK(""""https://www,ncbi,nlm,nih,gov/protein/WP_090653805,1?report=genbank&log	=prottop&blast_rank=621&RID=YUGXZDVC016""""	""""WP_090653805,1"""")"""
"FAD-binding oxidoreductase [Vibrio marinisediminis]	Vibrio marinisediminis	1309	1309	0.99	0	59.98	1008	""=HYPERLINK(""""https://www,ncbi,nlm,nih,gov/protein/WP_182109028,1?report=genbank&log	=prottop&blast_rank=622&RID=YUGXZDVC016""""	""""WP_182109028,1"""")"""
"FAD-binding oxidoreductase [Haemophilus haemolyticus]	Haemophilus haemolyticus	1309	1309	0.99	0	59.82	1027	""=HYPERLINK(""""https://www,ncbi,nlm,nih,gov/protein/WP_111696583,1?report=genbank&log	=prottop&blast_rank=623&RID=YUGXZDVC016""""	""""WP_111696583,1"""")"""
"FAD-binding oxidoreductase [Rodentibacter rarus]	Rodentibacter rarus	1309	1309	1	0	59.94	1023	""=HYPERLINK(""""https://www,ncbi,nlm,nih,gov/protein/WP_077414891,1?report=genbank&log	=prottop&blast_rank=624&RID=YUGXZDVC016""""	""""WP_077414891,1"""")"""
"FAD-binding oxidoreductase [Thalassomonas viridans]	Thalassomonas viridans	1309	1309	1	0	59.63	1025	""=HYPERLINK(""""https://www,ncbi,nlm,nih,gov/protein/WP_044839927,1?report=genbank&log	=prottop&blast_rank=625&RID=YUGXZDVC016""""	""""WP_044839927,1"""")"""
"FAD-binding oxidoreductase [Vibrio hangzhouensis]	Vibrio hangzhouensis	1308	1308	0.99	0	60.31	1012	""=HYPERLINK(""""https://www,ncbi,nlm,nih,gov/protein/WP_103880446,1?report=genbank&log	=prottop&blast_rank=626&RID=YUGXZDVC016""""	""""WP_103880446,1"""")"""
"FAD-binding oxidoreductase [Actinobacillus porcinus]	Actinobacillus porcinus	1308	1308	1	0	61.01	1028	""=HYPERLINK(""""https://www,ncbi,nlm,nih,gov/protein/WP_135709215,1?report=genbank&log	=prottop&blast_rank=627&RID=YUGXZDVC016""""	""""WP_135709215,1"""")"""
"FAD-binding oxidoreductase [Haemophilus influenzae]	Haemophilus influenzae	1308	1308	0.99	0	59.73	1027	""=HYPERLINK(""""https://www,ncbi,nlm,nih,gov/protein/WP_136429122,1?report=genbank&log	=prottop&blast_rank=628&RID=YUGXZDVC016""""	""""WP_136429122,1"""")"""
"FAD-binding oxidoreductase [Zobellella maritima]	Zobellella maritima	1308	1308	0.99	0	61.06	1018	""=HYPERLINK(""""https://www,ncbi,nlm,nih,gov/protein/WP_116472618,1?report=genbank&log	=prottop&blast_rank=629&RID=YUGXZDVC016""""	""""WP_116472618,1"""")"""
"FAD-binding oxidoreductase [Psychromonas hadalis]	Psychromonas hadalis	1308	1308	0.99	0	59.45	1018	""=HYPERLINK(""""https://www,ncbi,nlm,nih,gov/protein/WP_022941284,1?report=genbank&log	=prottop&blast_rank=630&RID=YUGXZDVC016""""	""""WP_022941284,1"""")"""
"FAD-binding oxidoreductase [Vibrio galatheae]	Vibrio galatheae	1308	1308	0.99	0	60.31	1010	""=HYPERLINK(""""https://www,ncbi,nlm,nih,gov/protein/WP_045955586,1?report=genbank&log	=prottop&blast_rank=631&RID=YUGXZDVC016""""	""""WP_045955586,1"""")"""
"FAD-binding protein [Agarivorans aestuarii]	Agarivorans aestuarii	1308	1308	0.99	0	60.43	1016	""=HYPERLINK(""""https://www,ncbi,nlm,nih,gov/protein/WP_221077105,1?report=genbank&log	=prottop&blast_rank=632&RID=YUGXZDVC016""""	""""WP_221077105,1"""")"""
"FAD-binding oxidoreductase [Oceanisphaera litoralis]	Oceanisphaera litoralis	1308	1308	0.99	0	61.49	1018	""=HYPERLINK(""""https://www,ncbi,nlm,nih,gov/protein/WP_204794404,1?report=genbank&log	=prottop&blast_rank=633&RID=YUGXZDVC016""""	""""WP_204794404,1"""")"""
"FAD-binding oxidoreductase [Mannheimia granulomatis]	Mannheimia granulomatis	1307	1307	0.99	0	59.65	1030	""=HYPERLINK(""""https://www,ncbi,nlm,nih,gov/protein/WP_165889575,1?report=genbank&log	=prottop&blast_rank=634&RID=YUGXZDVC016""""	""""WP_165889575,1"""")"""
"FAD-binding oxidoreductase [Oceanisphaera arctica]	Oceanisphaera arctica	1307	1307	0.99	0	61.1	1018	""=HYPERLINK(""""https://www,ncbi,nlm,nih,gov/protein/WP_104488582,1?report=genbank&log	=prottop&blast_rank=635&RID=YUGXZDVC016""""	""""WP_104488582,1"""")"""
"FAD-binding oxidoreductase [Vibrio thalassae]	Vibrio thalassae	1307	1307	0.99	0	60.41	1012	""=HYPERLINK(""""https://www,ncbi,nlm,nih,gov/protein/WP_096993788,1?report=genbank&log	=prottop&blast_rank=636&RID=YUGXZDVC016""""	""""WP_096993788,1"""")"""
"FAD-binding oxidoreductase [Psychromonas ossibalaenae]	Psychromonas ossibalaenae	1307	1307	0.99	0	60.63	1014	""=HYPERLINK(""""https://www,ncbi,nlm,nih,gov/protein/WP_019612768,1?report=genbank&log	=prottop&blast_rank=637&RID=YUGXZDVC016""""	""""WP_019612768,1"""")"""
"FAD-binding oxidoreductase [Catenovulum sediminis]	Catenovulum sediminis	1307	1307	1	0	59.23	1016	""=HYPERLINK(""""https://www,ncbi,nlm,nih,gov/protein/WP_143872690,1?report=genbank&log	=prottop&blast_rank=638&RID=YUGXZDVC016""""	""""WP_143872690,1"""")"""
"FAD-binding oxidoreductase [Pasteurella bettyae]	Pasteurella bettyae	1307	1307	0.99	0	59.07	1030	""=HYPERLINK(""""https://www,ncbi,nlm,nih,gov/protein/WP_005759729,1?report=genbank&log	=prottop&blast_rank=639&RID=YUGXZDVC016""""	""""WP_005759729,1"""")"""
"FAD-binding oxidoreductase [Oceanimonas smirnovii]	Oceanimonas smirnovii	1306	1306	0.99	0	60.77	1018	""=HYPERLINK(""""https://www,ncbi,nlm,nih,gov/protein/WP_019934257,1?report=genbank&log	=prottop&blast_rank=640&RID=YUGXZDVC016""""	""""WP_019934257,1"""")"""
"FAD-binding oxidoreductase [Oceanimonas marisflavi]	Oceanimonas marisflavi	1306	1306	0.99	0	60.96	1018	""=HYPERLINK(""""https://www,ncbi,nlm,nih,gov/protein/WP_107851664,1?report=genbank&log	=prottop&blast_rank=641&RID=YUGXZDVC016""""	""""WP_107851664,1"""")"""
"FAD-binding oxidoreductase [Vibrio barjaei]	Vibrio barjaei	1306	1306	0.99	0	59.92	1012	""=HYPERLINK(""""https://www,ncbi,nlm,nih,gov/protein/WP_063606236,1?report=genbank&log	=prottop&blast_rank=642&RID=YUGXZDVC016""""	""""WP_063606236,1"""")"""
"FAD-binding oxidoreductase [Vibrio rhodolitus]	Vibrio rhodolitus	1306	1306	0.99	0	59.98	1008	""=HYPERLINK(""""https://www,ncbi,nlm,nih,gov/protein/WP_114764339,1?report=genbank&log	=prottop&blast_rank=643&RID=YUGXZDVC016""""	""""WP_114764339,1"""")"""
"FAD-binding oxidoreductase [Vibrio gazogenes]	Vibrio gazogenes	1306	1306	0.99	0	60.67	1015	""=HYPERLINK(""""https://www,ncbi,nlm,nih,gov/protein/WP_088132841,1?report=genbank&log	=prottop&blast_rank=644&RID=YUGXZDVC016""""	""""WP_088132841,1"""")"""
"FAD-binding oxidoreductase [Tolumonas auensis]	Tolumonas auensis	1305	1305	0.99	0	59.98	1016	""=HYPERLINK(""""https://www,ncbi,nlm,nih,gov/protein/WP_012728825,1?report=genbank&log	=prottop&blast_rank=645&RID=YUGXZDVC016""""	""""WP_012728825,1"""")"""
"FAD-binding oxidoreductase [Aliivibrio logei]	Aliivibrio logei	1305	1305	0.99	0	59.72	1010	""=HYPERLINK(""""https://www,ncbi,nlm,nih,gov/protein/WP_026025632,1?report=genbank&log	=prottop&blast_rank=646&RID=YUGXZDVC016""""	""""WP_026025632,1"""")"""
"FAD-binding oxidoreductase [Haemophilus paracuniculus]	Haemophilus paracuniculus	1305	1305	0.99	0	60	1035	""=HYPERLINK(""""https://www,ncbi,nlm,nih,gov/protein/WP_078237467,1?report=genbank&log	=prottop&blast_rank=647&RID=YUGXZDVC016""""	""""WP_078237467,1"""")"""
"FAD-binding oxidoreductase [Vibrio mediterranei]	Vibrio mediterranei	1305	1305	0.99	0	59.92	1012	""=HYPERLINK(""""https://www,ncbi,nlm,nih,gov/protein/WP_198557909,1?report=genbank&log	=prottop&blast_rank=648&RID=YUGXZDVC016""""	""""WP_198557909,1"""")"""
"FAD-binding oxidoreductase [Aliivibrio salmonicida]	Aliivibrio salmonicida	1304	1304	0.99	0	59.63	1010	""=HYPERLINK(""""https://www,ncbi,nlm,nih,gov/protein/WP_012550599,1?report=genbank&log	=prottop&blast_rank=649&RID=YUGXZDVC016""""	""""WP_012550599,1"""")"""
"FAD-binding oxidoreductase [Actinobacillus capsulatus]	Actinobacillus capsulatus	1304	1304	0.99	0	59.67	1029	""=HYPERLINK(""""https://www,ncbi,nlm,nih,gov/protein/WP_018652411,1?report=genbank&log	=prottop&blast_rank=650&RID=YUGXZDVC016""""	""""WP_018652411,1"""")"""
"FAD-binding oxidoreductase [Vibrio azureus]	Vibrio azureus	1304	1304	1	0	59.59	1015	""=HYPERLINK(""""https://www,ncbi,nlm,nih,gov/protein/WP_021707992,1?report=genbank&log	=prottop&blast_rank=651&RID=YUGXZDVC016""""	""""WP_021707992,1"""")"""
"FAD-binding oxidoreductase [Moritella yayanosii]	Moritella yayanosii	1302	1302	0.99	0	60.22	1024	""=HYPERLINK(""""https://www,ncbi,nlm,nih,gov/protein/WP_112717953,1?report=genbank&log	=prottop&blast_rank=652&RID=YUGXZDVC016""""	""""WP_112717953,1"""")"""
"FAD-binding oxidoreductase [Vibrio sagamiensis]	Vibrio sagamiensis	1302	1302	1	0	59.39	1015	""=HYPERLINK(""""https://www,ncbi,nlm,nih,gov/protein/WP_039980806,1?report=genbank&log	=prottop&blast_rank=653&RID=YUGXZDVC016""""	""""WP_039980806,1"""")"""
"FAD-binding oxidoreductase [Zobellella taiwanensis]	Zobellella taiwanensis	1302	1302	0.99	0	60.67	1018	""=HYPERLINK(""""https://www,ncbi,nlm,nih,gov/protein/WP_106453848,1?report=genbank&log	=prottop&blast_rank=654&RID=YUGXZDVC016""""	""""WP_106453848,1"""")"""
"FAD-binding oxidoreductase [Desulfuromusa kysingii]	Desulfuromusa kysingii	1301	1301	0.99	0	60.85	1019	""=HYPERLINK(""""https://www,ncbi,nlm,nih,gov/protein/WP_092345686,1?report=genbank&log	=prottop&blast_rank=655&RID=YUGXZDVC016""""	""""WP_092345686,1"""")"""
"FAD-binding oxidoreductase [Actinobacillus indolicus]	Actinobacillus indolicus	1301	1301	0.99	0	60.14	1030	""=HYPERLINK(""""https://www,ncbi,nlm,nih,gov/protein/WP_135675307,1?report=genbank&log	=prottop&blast_rank=656&RID=YUGXZDVC016""""	""""WP_135675307,1"""")"""
"FAD-binding oxidoreductase [Actinobacillus succinogenes]	Actinobacillus succinogenes	1301	1301	0.99	0	60.12	1025	""=HYPERLINK(""""https://www,ncbi,nlm,nih,gov/protein/WP_012072787,1?report=genbank&log	=prottop&blast_rank=657&RID=YUGXZDVC016""""	""""WP_012072787,1"""")"""
"FAD-binding oxidoreductase [Oceanisphaera psychrotolerans]	Oceanisphaera psychrotolerans	1301	1301	0.99	0	60.9	1018	""=HYPERLINK(""""https://www,ncbi,nlm,nih,gov/protein/WP_071471247,1?report=genbank&log	=prottop&blast_rank=658&RID=YUGXZDVC016""""	""""WP_071471247,1"""")"""
"FAD-binding oxidoreductase [Moritella dasanensis]	Moritella dasanensis	1301	1301	0.99	0	59.32	1034	""=HYPERLINK(""""https://www,ncbi,nlm,nih,gov/protein/WP_017220372,1?report=genbank&log	=prottop&blast_rank=659&RID=YUGXZDVC016""""	""""WP_017220372,1"""")"""
"FAD-binding oxidoreductase [Agarivorans gilvus]	Agarivorans gilvus	1301	1301	0.99	0	60.43	1016	""=HYPERLINK(""""https://www,ncbi,nlm,nih,gov/protein/WP_055731727,1?report=genbank&log	=prottop&blast_rank=660&RID=YUGXZDVC016""""	""""WP_055731727,1"""")"""
"FAD-binding oxidoreductase [Aliagarivorans marinus]	Aliagarivorans marinus	1300	1300	0.99	0	61.22	1028	""=HYPERLINK(""""https://www,ncbi,nlm,nih,gov/protein/WP_051333593,1?report=genbank&log	=prottop&blast_rank=661&RID=YUGXZDVC016""""	""""WP_051333593,1"""")"""
"FAD-binding oxidoreductase [Canicola haemoglobinophilus]	Canicola haemoglobinophilus	1300	1300	0.99	0	58.05	1035	""=HYPERLINK(""""https://www,ncbi,nlm,nih,gov/protein/WP_078217709,1?report=genbank&log	=prottop&blast_rank=662&RID=YUGXZDVC016""""	""""WP_078217709,1"""")"""
"FAD-binding oxidoreductase [Histophilus somni]	Histophilus somni	1300	1300	0.99	0	58.76	1031	""=HYPERLINK(""""https://www,ncbi,nlm,nih,gov/protein/WP_075294348,1?report=genbank&log	=prottop&blast_rank=663&RID=YUGXZDVC016""""	""""WP_075294348,1"""")"""
"FAD-binding protein [Agarivorans litoreus]	Agarivorans litoreus	1299	1299	0.99	0	59.94	1016	""=HYPERLINK(""""https://www,ncbi,nlm,nih,gov/protein/WP_220717962,1?report=genbank&log	=prottop&blast_rank=664&RID=YUGXZDVC016""""	""""WP_220717962,1"""")"""
"FAD-binding oxidoreductase [Candidatus Enterovibrio escacola]	Candidatus Enterovibrio escacola	1298	1298	0.99	0	58.84	1017	""=HYPERLINK(""""https://www,ncbi,nlm,nih,gov/protein/WP_097357011,1?report=genbank&log	=prottop&blast_rank=665&RID=YUGXZDVC016""""	""""WP_097357011,1"""")"""
"FAD-binding oxidoreductase [Glaesserella parasuis]	Glaesserella parasuis	1298	1298	0.99	0	59.84	1030	""=HYPERLINK(""""https://www,ncbi,nlm,nih,gov/protein/WP_207326626,1?report=genbank&log	=prottop&blast_rank=666&RID=YUGXZDVC016""""	""""WP_207326626,1"""")"""
"FAD-binding oxidoreductase [Photobacterium sanctipauli]	Photobacterium sanctipauli	1298	1298	0.99	0	59.86	1015	""=HYPERLINK(""""https://www,ncbi,nlm,nih,gov/protein/WP_107271772,1?report=genbank&log	=prottop&blast_rank=667&RID=YUGXZDVC016""""	""""WP_107271772,1"""")"""
"FAD-binding oxidoreductase [Gallibacterium salpingitidis]	Gallibacterium salpingitidis	1298	1298	0.99	0	60.02	1022	""=HYPERLINK(""""https://www,ncbi,nlm,nih,gov/protein/WP_066105377,1?report=genbank&log	=prottop&blast_rank=668&RID=YUGXZDVC016""""	""""WP_066105377,1"""")"""
"FAD-binding oxidoreductase [Aliagarivorans taiwanensis]	Aliagarivorans taiwanensis	1297	1297	0.99	0	60.96	1028	""=HYPERLINK(""""https://www,ncbi,nlm,nih,gov/protein/WP_051326699,1?report=genbank&log	=prottop&blast_rank=669&RID=YUGXZDVC016""""	""""WP_051326699,1"""")"""
"FAD-binding oxidoreductase [Pasteurella langaaensis]	Pasteurella langaaensis	1297	1297	0.99	0	60.39	1030	""=HYPERLINK(""""https://www,ncbi,nlm,nih,gov/protein/WP_116631588,1?report=genbank&log	=prottop&blast_rank=670&RID=YUGXZDVC016""""	""""WP_116631588,1"""")"""
"FAD-binding oxidoreductase [Vibrio ostreicida]	Vibrio ostreicida	1297	1297	0.99	0	59.72	1010	""=HYPERLINK(""""https://www,ncbi,nlm,nih,gov/protein/WP_076589350,1?report=genbank&log	=prottop&blast_rank=671&RID=YUGXZDVC016""""	""""WP_076589350,1"""")"""
"FAD-binding oxidoreductase [Pararheinheimera mesophila]	Pararheinheimera mesophila	1296	1296	0.99	0	59.1	1012	""=HYPERLINK(""""https://www,ncbi,nlm,nih,gov/protein/WP_046521053,1?report=genbank&log	=prottop&blast_rank=672&RID=YUGXZDVC016""""	""""WP_046521053,1"""")"""
"FAD-binding oxidoreductase [Lonepinella koalarum]	Lonepinella koalarum	1296	1296	1	0	60.21	1030	""=HYPERLINK(""""https://www,ncbi,nlm,nih,gov/protein/WP_132300515,1?report=genbank&log	=prottop&blast_rank=673&RID=YUGXZDVC016""""	""""WP_132300515,1"""")"""
"FAD-binding oxidoreductase [Agarivorans albus]	Agarivorans albus	1296	1296	0.99	0	60.26	1016	""=HYPERLINK(""""https://www,ncbi,nlm,nih,gov/protein/WP_016403232,1?report=genbank&log	=prottop&blast_rank=674&RID=YUGXZDVC016""""	""""WP_016403232,1"""")"""
"FAD-binding oxidoreductase [Vibrio breoganii]	Vibrio breoganii	1296	1296	0.99	0	60.61	1009	""=HYPERLINK(""""https://www,ncbi,nlm,nih,gov/protein/WP_198590155,1?report=genbank&log	=prottop&blast_rank=675&RID=YUGXZDVC016""""	""""WP_198590155,1"""")"""
"FAD-binding oxidoreductase [Oceanisphaera marina]	Oceanisphaera marina	1295	1295	0.99	0	60.41	1020	""=HYPERLINK(""""https://www,ncbi,nlm,nih,gov/protein/WP_188628298,1?report=genbank&log	=prottop&blast_rank=676&RID=YUGXZDVC016""""	""""WP_188628298,1"""")"""
"FAD-binding oxidoreductase [Vibrio superstes]	Vibrio superstes	1294	1294	0.99	0	60.75	1009	""=HYPERLINK(""""https://www,ncbi,nlm,nih,gov/protein/WP_162892878,1?report=genbank&log	=prottop&blast_rank=677&RID=YUGXZDVC016""""	""""WP_162892878,1"""")"""
"FAD-binding oxidoreductase [Vibrio zhugei]	Vibrio zhugei	1294	1294	0.99	0	59.37	1019	""=HYPERLINK(""""https://www,ncbi,nlm,nih,gov/protein/WP_123016241,1?report=genbank&log	=prottop&blast_rank=678&RID=YUGXZDVC016""""	""""WP_123016241,1"""")"""
"FAD-binding oxidoreductase [Moritella viscosa]	Moritella viscosa	1294	1294	0.99	0	59.31	1024	""=HYPERLINK(""""https://www,ncbi,nlm,nih,gov/protein/WP_075471651,1?report=genbank&log	=prottop&blast_rank=679&RID=YUGXZDVC016""""	""""WP_075471651,1"""")"""
"FAD-binding oxidoreductase [Spirabiliibacterium pneumoniae]	Spirabiliibacterium pneumoniae	1293	1293	0.99	0	59.45	1020	""=HYPERLINK(""""https://www,ncbi,nlm,nih,gov/protein/WP_208120182,1?report=genbank&log	=prottop&blast_rank=680&RID=YUGXZDVC016""""	""""WP_208120182,1"""")"""
"FAD-binding oxidoreductase [Mannheimia haemolytica]	Mannheimia haemolytica	1293	1293	0.99	0	59.26	1030	""=HYPERLINK(""""https://www,ncbi,nlm,nih,gov/protein/WP_006250309,1?report=genbank&log	=prottop&blast_rank=681&RID=YUGXZDVC016""""	""""WP_006250309,1"""")"""
"FAD-binding oxidoreductase [Vibrio hibernica]	Vibrio hibernica	1293	1293	0.99	0	59.45	1036	""=HYPERLINK(""""https://www,ncbi,nlm,nih,gov/protein/WP_194089294,1?report=genbank&log	=prottop&blast_rank=682&RID=YUGXZDVC016""""	""""WP_194089294,1"""")"""
"FAD-binding oxidoreductase [Vibrio astriarenae]	Vibrio astriarenae	1293	1293	0.99	0	60.45	1009	""=HYPERLINK(""""https://www,ncbi,nlm,nih,gov/protein/WP_164647941,1?report=genbank&log	=prottop&blast_rank=683&RID=YUGXZDVC016""""	""""WP_164647941,1"""")"""
"FAD-binding oxidoreductase [Vibrio comitans]	Vibrio comitans	1292	1292	0.99	0	60.51	1009	""=HYPERLINK(""""https://www,ncbi,nlm,nih,gov/protein/WP_167495384,1?report=genbank&log	=prottop&blast_rank=684&RID=YUGXZDVC016""""	""""WP_167495384,1"""")"""
"FAD-binding oxidoreductase [Thaumasiovibrio subtropicus]	Thaumasiovibrio subtropicus	1292	1292	0.99	0	59.82	1013	""=HYPERLINK(""""https://www,ncbi,nlm,nih,gov/protein/WP_087025483,1?report=genbank&log	=prottop&blast_rank=685&RID=YUGXZDVC016""""	""""WP_087025483,1"""")"""
"FAD-binding oxidoreductase [Mannheimia pernigra]	Mannheimia pernigra	1291	1291	0.99	0	59.75	1030	""=HYPERLINK(""""https://www,ncbi,nlm,nih,gov/protein/WP_176807698,1?report=genbank&log	=prottop&blast_rank=686&RID=YUGXZDVC016""""	""""WP_176807698,1"""")"""
"FAD-binding oxidoreductase [Vibrio gangliei]	Vibrio gangliei	1291	1291	0.99	0	59.78	1017	""=HYPERLINK(""""https://www,ncbi,nlm,nih,gov/protein/WP_105901824,1?report=genbank&log	=prottop&blast_rank=687&RID=YUGXZDVC016""""	""""WP_105901824,1"""")"""
"FAD-binding oxidoreductase [Ursidibacter arcticus]	Ursidibacter arcticus	1291	1291	0.99	0	59.34	1030	""=HYPERLINK(""""https://www,ncbi,nlm,nih,gov/protein/WP_157395624,1?report=genbank&log	=prottop&blast_rank=688&RID=YUGXZDVC016""""	""""WP_157395624,1"""")"""
"FAD-binding oxidoreductase [Tolumonas osonensis]	Tolumonas osonensis	1290	1290	0.99	0	59.39	1016	""=HYPERLINK(""""https://www,ncbi,nlm,nih,gov/protein/WP_188025120,1?report=genbank&log	=prottop&blast_rank=689&RID=YUGXZDVC016""""	""""WP_188025120,1"""")"""
"FAD-binding oxidoreductase [Frederiksenia canicola]	Frederiksenia canicola	1290	1290	0.99	0	60.25	1027	""=HYPERLINK(""""https://www,ncbi,nlm,nih,gov/protein/WP_123957537,1?report=genbank&log	=prottop&blast_rank=690&RID=YUGXZDVC016""""	""""WP_123957537,1"""")"""
"FAD-binding oxidoreductase [Vibrio sp, SM1977]	Vibrio algicola	1290	1290	0.99	0	58.14	1072	""=HYPERLINK(""""https://www,ncbi,nlm,nih,gov/protein/WP_153447216,1?report=genbank&log	=prottop&blast_rank=691&RID=YUGXZDVC016""""	""""WP_153447216,1"""")"""
"FAD-binding oxidoreductase [Oceanisphaera avium]	Oceanisphaera avium	1290	1290	1	0	59.96	1030	""=HYPERLINK(""""https://www,ncbi,nlm,nih,gov/protein/WP_086961853,1?report=genbank&log	=prottop&blast_rank=692&RID=YUGXZDVC016""""	""""WP_086961853,1"""")"""
"FAD-binding oxidoreductase [Muribacter muris]	Muribacter muris	1289	1289	1	0	59.67	1034	""=HYPERLINK(""""https://www,ncbi,nlm,nih,gov/protein/WP_135058596,1?report=genbank&log	=prottop&blast_rank=693&RID=YUGXZDVC016""""	""""WP_135058596,1"""")"""
"FAD-binding oxidoreductase [Alishewanella longhuensis]	Alishewanella longhuensis	1289	1289	0.99	0	59.29	1013	""=HYPERLINK(""""https://www,ncbi,nlm,nih,gov/protein/WP_189433714,1?report=genbank&log	=prottop&blast_rank=694&RID=YUGXZDVC016""""	""""WP_189433714,1"""")"""
"FAD-binding oxidoreductase [Mannheimia ovis]	Mannheimia ovis	1289	1289	0.99	0	59.65	1030	""=HYPERLINK(""""https://www,ncbi,nlm,nih,gov/protein/WP_159628674,1?report=genbank&log	=prottop&blast_rank=695&RID=YUGXZDVC016""""	""""WP_159628674,1"""")"""
"FAD-binding oxidoreductase [Gallibacterium anatis]	Gallibacterium anatis	1289	1289	0.99	0	59.84	1022	""=HYPERLINK(""""https://www,ncbi,nlm,nih,gov/protein/WP_039158136,1?report=genbank&log	=prottop&blast_rank=696&RID=YUGXZDVC016""""	""""WP_039158136,1"""")"""
"FAD-binding oxidoreductase [Algicola sagamiensis]	Algicola sagamiensis	1288	1288	1	0	58.74	1014	""=HYPERLINK(""""https://www,ncbi,nlm,nih,gov/protein/WP_018691732,1?report=genbank&log	=prottop&blast_rank=697&RID=YUGXZDVC016""""	""""WP_018691732,1"""")"""
"FAD-binding oxidoreductase [Ursidibacter maritimus]	Ursidibacter maritimus	1288	1288	0.99	0	59.15	1030	""=HYPERLINK(""""https://www,ncbi,nlm,nih,gov/protein/WP_157402477,1?report=genbank&log	=prottop&blast_rank=698&RID=YUGXZDVC016""""	""""WP_157402477,1"""")"""
"FAD-binding oxidoreductase [Vibrio inusitatus]	Vibrio inusitatus	1288	1288	0.99	0	60.26	1009	""=HYPERLINK(""""https://www,ncbi,nlm,nih,gov/protein/WP_167496179,1?report=genbank&log	=prottop&blast_rank=699&RID=YUGXZDVC016""""	""""WP_167496179,1"""")"""
"FAD-binding oxidoreductase [Vibrio palustris]	Vibrio palustris	1288	1288	0.99	0	59.57	1020	""=HYPERLINK(""""https://www,ncbi,nlm,nih,gov/protein/WP_077312744,1?report=genbank&log	=prottop&blast_rank=700&RID=YUGXZDVC016""""	""""WP_077312744,1"""")"""
"FAD-binding oxidoreductase [Vibrio caribbeanicus]	Vibrio caribbeanicus	1288	1288	1	0	59.18	1013	""=HYPERLINK(""""https://www,ncbi,nlm,nih,gov/protein/WP_009602706,1?report=genbank&log	=prottop&blast_rank=701&RID=YUGXZDVC016""""	""""WP_009602706,1"""")"""
"FAD-binding oxidoreductase [Marinifaba aquimaris]	Marinifaba aquimaris	1288	1288	0.99	0	58.25	1015	""=HYPERLINK(""""https://www,ncbi,nlm,nih,gov/protein/WP_174199948,1?report=genbank&log	=prottop&blast_rank=702&RID=YUGXZDVC016""""	""""WP_174199948,1"""")"""
"FAD-binding oxidoreductase [Haemophilus pittmaniae]	Haemophilus pittmaniae	1288	1288	0.99	0	58.79	1026	""=HYPERLINK(""""https://www,ncbi,nlm,nih,gov/protein/WP_095176900,1?report=genbank&log	=prottop&blast_rank=703&RID=YUGXZDVC016""""	""""WP_095176900,1"""")"""
"FAD-binding oxidoreductase [Mesocricetibacter intestinalis]	Mesocricetibacter intestinalis	1287	1287	1	0	59.46	1033	""=HYPERLINK(""""https://www,ncbi,nlm,nih,gov/protein/WP_133545133,1?report=genbank&log	=prottop&blast_rank=704&RID=YUGXZDVC016""""	""""WP_133545133,1"""")"""
"FAD-binding oxidoreductase [Spirabiliibacterium falconis]	Spirabiliibacterium falconis	1286	1286	0.99	0	59.08	1025	""=HYPERLINK(""""https://www,ncbi,nlm,nih,gov/protein/WP_208117963,1?report=genbank&log	=prottop&blast_rank=705&RID=YUGXZDVC016""""	""""WP_208117963,1"""")"""
"FAD-binding oxidoreductase [Catenovulum maritimum]	Catenovulum maritimum	1286	1286	0.99	0	58.31	1015	""=HYPERLINK(""""https://www,ncbi,nlm,nih,gov/protein/WP_048692869,1?report=genbank&log	=prottop&blast_rank=706&RID=YUGXZDVC016""""	""""WP_048692869,1"""")"""
"FAD-binding oxidoreductase [Oceanisphaera profunda]	Oceanisphaera profunda	1286	1286	1	0	60.06	1018	""=HYPERLINK(""""https://www,ncbi,nlm,nih,gov/protein/WP_087034919,1?report=genbank&log	=prottop&blast_rank=707&RID=YUGXZDVC016""""	""""WP_087034919,1"""")"""
"FAD-binding oxidoreductase [Tolumonas lignilytica]	Tolumonas lignilytica	1286	1286	0.99	0	59.19	1016	""=HYPERLINK(""""https://www,ncbi,nlm,nih,gov/protein/WP_024872591,1?report=genbank&log	=prottop&blast_rank=708&RID=YUGXZDVC016""""	""""WP_024872591,1"""")"""
"FAD-binding oxidoreductase [Vibrio aphrogenes]	Vibrio aphrogenes	1285	1285	0.99	0	59.49	1019	""=HYPERLINK(""""https://www,ncbi,nlm,nih,gov/protein/WP_086981365,1?report=genbank&log	=prottop&blast_rank=709&RID=YUGXZDVC016""""	""""WP_086981365,1"""")"""
"FAD-binding oxidoreductase [Cognaticolwellia aestuarii]	Cognaticolwellia aestuarii	1285	1285	0.99	0	58.52	1024	""=HYPERLINK(""""https://www,ncbi,nlm,nih,gov/protein/WP_077285995,1?report=genbank&log	=prottop&blast_rank=710&RID=YUGXZDVC016""""	""""WP_077285995,1"""")"""
"FAD-binding oxidoreductase [Vibrio ezurae]	Vibrio ezurae	1285	1285	0.99	0	60.45	1016	""=HYPERLINK(""""https://www,ncbi,nlm,nih,gov/protein/WP_021713172,1?report=genbank&log	=prottop&blast_rank=711&RID=YUGXZDVC016""""	""""WP_021713172,1"""")"""
"FAD-binding oxidoreductase [Vibrio rumoiensis]	Vibrio rumoiensis	1285	1285	1	0	59.34	1032	""=HYPERLINK(""""https://www,ncbi,nlm,nih,gov/protein/WP_089138507,1?report=genbank&log	=prottop&blast_rank=712&RID=YUGXZDVC016""""	""""WP_089138507,1"""")"""
"FAD-binding oxidoreductase [Rheinheimera tangshanensis]	Rheinheimera tangshanensis	1283	1283	0.99	0	58.77	1012	""=HYPERLINK(""""https://www,ncbi,nlm,nih,gov/protein/WP_147904188,1?report=genbank&log	=prottop&blast_rank=713&RID=YUGXZDVC016""""	""""WP_147904188,1"""")"""
"FAD-binding oxidoreductase [Lacimicrobium alkaliphilum]	Lacimicrobium alkaliphilum	1283	1283	1	0	59.33	1008	""=HYPERLINK(""""https://www,ncbi,nlm,nih,gov/protein/WP_099033332,1?report=genbank&log	=prottop&blast_rank=714&RID=YUGXZDVC016""""	""""WP_099033332,1"""")"""
"FAD-binding oxidoreductase [Rheinheimera sp, LHK132]	Rheinheimera mangrovi	1283	1283	0.99	0	58.87	1012	""=HYPERLINK(""""https://www,ncbi,nlm,nih,gov/protein/WP_127022960,1?report=genbank&log	=prottop&blast_rank=715&RID=YUGXZDVC016""""	""""WP_127022960,1"""")"""
"FAD-binding oxidoreductase [Thalassomonas actiniarum]	Thalassomonas actiniarum	1283	1283	0.99	0	58.03	1024	""=HYPERLINK(""""https://www,ncbi,nlm,nih,gov/protein/WP_044834672,1?report=genbank&log	=prottop&blast_rank=716&RID=YUGXZDVC016""""	""""WP_044834672,1"""")"""
"FAD-binding oxidoreductase [Moritella marina]	Moritella marina	1282	1282	0.99	0	59.19	1035	""=HYPERLINK(""""https://www,ncbi,nlm,nih,gov/protein/WP_019628837,1?report=genbank&log	=prottop&blast_rank=717&RID=YUGXZDVC016""""	""""WP_019628837,1"""")"""
"FAD-binding oxidoreductase [Thalassotalea litorea]	Thalassotalea litorea	1281	1281	0.99	0	58.96	1017	""=HYPERLINK(""""https://www,ncbi,nlm,nih,gov/protein/WP_138319166,1?report=genbank&log	=prottop&blast_rank=718&RID=YUGXZDVC016""""	""""WP_138319166,1"""")"""
"FAD-binding oxidoreductase [Thalassotalea algicola]	Thalassotalea algicola	1280	1280	0.99	0	58.26	1019	""=HYPERLINK(""""https://www,ncbi,nlm,nih,gov/protein/WP_169074850,1?report=genbank&log	=prottop&blast_rank=719&RID=YUGXZDVC016""""	""""WP_169074850,1"""")"""
"FAD-binding oxidoreductase [Cognaticolwellia mytili]	Cognaticolwellia mytili	1280	1280	0.99	0	58.05	1023	""=HYPERLINK(""""https://www,ncbi,nlm,nih,gov/protein/WP_085297261,1?report=genbank&log	=prottop&blast_rank=720&RID=YUGXZDVC016""""	""""WP_085297261,1"""")"""
"FAD-binding oxidoreductase [Vibrio casei]	Vibrio casei	1280	1280	0.99	0	58.7	1037	""=HYPERLINK(""""https://www,ncbi,nlm,nih,gov/protein/WP_086963291,1?report=genbank&log	=prottop&blast_rank=721&RID=YUGXZDVC016""""	""""WP_086963291,1"""")"""
"FAD-binding oxidoreductase [Rheinheimera perlucida]	Rheinheimera perlucida	1280	1280	0.99	0	59.65	1012	""=HYPERLINK(""""https://www,ncbi,nlm,nih,gov/protein/WP_019674247,1?report=genbank&log	=prottop&blast_rank=722&RID=YUGXZDVC016""""	""""WP_019674247,1"""")"""
"FAD-binding oxidoreductase [Thalassotalea mangrovi]	Thalassotalea mangrovi	1280	1280	0.99	0	59.04	1017	""=HYPERLINK(""""https://www,ncbi,nlm,nih,gov/protein/WP_136736931,1?report=genbank&log	=prottop&blast_rank=723&RID=YUGXZDVC016""""	""""WP_136736931,1"""")"""
"FAD-binding oxidoreductase [Cognaticolwellia beringensis]	Cognaticolwellia beringensis	1280	1280	0.99	0	57.89	1023	""=HYPERLINK(""""https://www,ncbi,nlm,nih,gov/protein/WP_081153689,1?report=genbank&log	=prottop&blast_rank=724&RID=YUGXZDVC016""""	""""WP_081153689,1"""")"""
"FAD-binding oxidoreductase [Vibrio halioticoli]	Vibrio halioticoli	1278	1278	0.99	0	59.53	1009	""=HYPERLINK(""""https://www,ncbi,nlm,nih,gov/protein/WP_039970615,1?report=genbank&log	=prottop&blast_rank=725&RID=YUGXZDVC016""""	""""WP_039970615,1"""")"""
"FAD-binding oxidoreductase [Pseudocolwellia agarivorans]	Pseudocolwellia agarivorans	1278	1278	0.99	0	57.89	1024	""=HYPERLINK(""""https://www,ncbi,nlm,nih,gov/protein/WP_077343194,1?report=genbank&log	=prottop&blast_rank=726&RID=YUGXZDVC016""""	""""WP_077343194,1"""")"""
"FAD-binding oxidoreductase [Bibersteinia trehalosi]	Bibersteinia trehalosi	1276	1276	0.99	0	59.3	1046	""=HYPERLINK(""""https://www,ncbi,nlm,nih,gov/protein/WP_025267440,1?report=genbank&log	=prottop&blast_rank=727&RID=YUGXZDVC016""""	""""WP_025267440,1"""")"""
"FAD-binding oxidoreductase [Alishewanella jeotgali]	Alishewanella jeotgali	1276	1276	0.99	0	59.88	1013	""=HYPERLINK(""""https://www,ncbi,nlm,nih,gov/protein/WP_008949254,1?report=genbank&log	=prottop&blast_rank=728&RID=YUGXZDVC016""""	""""WP_008949254,1"""")"""
"FAD-binding oxidoreductase [Pasteurella skyensis]	Pasteurella skyensis	1275	1275	0.99	0	57.42	1034	""=HYPERLINK(""""https://www,ncbi,nlm,nih,gov/protein/WP_090923127,1?report=genbank&log	=prottop&blast_rank=729&RID=YUGXZDVC016""""	""""WP_090923127,1"""")"""
"FAD-binding oxidoreductase [Celerinatantimonas diazotrophica]	Celerinatantimonas diazotrophica	1274	1274	1	0	58.08	1013	""=HYPERLINK(""""https://www,ncbi,nlm,nih,gov/protein/WP_131912723,1?report=genbank&log	=prottop&blast_rank=730&RID=YUGXZDVC016""""	""""WP_131912723,1"""")"""
"FAD-binding oxidoreductase [Neptunicella marina]	Neptunicella marina	1273	1273	0.99	0	58.6	1007	""=HYPERLINK(""""https://www,ncbi,nlm,nih,gov/protein/WP_186504775,1?report=genbank&log	=prottop&blast_rank=731&RID=YUGXZDVC016""""	""""WP_186504775,1"""")"""
"FAD-binding oxidoreductase [Catenovulum sp, CCB-QB4]	Saccharobesus litoralis	1273	1273	0.99	0	59.19	1011	""=HYPERLINK(""""https://www,ncbi,nlm,nih,gov/protein/WP_108603652,1?report=genbank&log	=prottop&blast_rank=732&RID=YUGXZDVC016""""	""""WP_108603652,1"""")"""
"FAD-binding oxidoreductase [Vibrio chemaguriensis]	Vibrio chemaguriensis	1271	1271	0.99	0	59.35	1015	""=HYPERLINK(""""https://www,ncbi,nlm,nih,gov/protein/WP_193447490,1?report=genbank&log	=prottop&blast_rank=733&RID=YUGXZDVC016""""	""""WP_193447490,1"""")"""
"FAD-binding oxidoreductase [Vibrio antiquarius]	Vibrio antiquarius	1271	1271	0.99	0	59.35	1015	""=HYPERLINK(""""https://www,ncbi,nlm,nih,gov/protein/WP_006742432,1?report=genbank&log	=prottop&blast_rank=734&RID=YUGXZDVC016""""	""""WP_006742432,1"""")"""
"FAD-binding oxidoreductase [Alishewanella aestuarii]	Alishewanella aestuarii	1270	1270	0.99	0	59.69	1013	""=HYPERLINK(""""https://www,ncbi,nlm,nih,gov/protein/WP_008608485,1?report=genbank&log	=prottop&blast_rank=735&RID=YUGXZDVC016""""	""""WP_008608485,1"""")"""
"FAD-binding oxidoreductase [Rheinheimera riviphila]	Rheinheimera riviphila	1270	1270	0.99	0	58.73	1017	""=HYPERLINK(""""https://www,ncbi,nlm,nih,gov/protein/WP_127698966,1?report=genbank&log	=prottop&blast_rank=736&RID=YUGXZDVC016""""	""""WP_127698966,1"""")"""
"FAD-binding oxidoreductase [Rheinheimera pacifica]	Rheinheimera pacifica	1270	1270	0.99	0	59.27	1012	""=HYPERLINK(""""https://www,ncbi,nlm,nih,gov/protein/WP_092793731,1?report=genbank&log	=prottop&blast_rank=737&RID=YUGXZDVC016""""	""""WP_092793731,1"""")"""
"FAD-binding oxidoreductase [Alishewanella tabrizica]	Alishewanella tabrizica	1270	1270	0.99	0	58.35	1012	""=HYPERLINK(""""https://www,ncbi,nlm,nih,gov/protein/WP_189481616,1?report=genbank&log	=prottop&blast_rank=738&RID=YUGXZDVC016""""	""""WP_189481616,1"""")"""
"FAD-binding oxidoreductase [Arsukibacterium ikkense]	Arsukibacterium ikkense	1269	1269	0.99	0	58.84	1012	""=HYPERLINK(""""https://www,ncbi,nlm,nih,gov/protein/WP_046556367,1?report=genbank&log	=prottop&blast_rank=739&RID=YUGXZDVC016""""	""""WP_046556367,1"""")"""
"FAD-binding oxidoreductase [Rheinheimera pleomorphica]	Rheinheimera pleomorphica	1269	1269	0.99	0	58.97	1014	""=HYPERLINK(""""https://www,ncbi,nlm,nih,gov/protein/WP_166839478,1?report=genbank&log	=prottop&blast_rank=740&RID=YUGXZDVC016""""	""""WP_166839478,1"""")"""
"FAD-binding oxidoreductase [Alginatibacterium sediminis]	Alginatibacterium sediminis	1269	1269	0.99	0	59.88	1010	""=HYPERLINK(""""https://www,ncbi,nlm,nih,gov/protein/WP_120353726,1?report=genbank&log	=prottop&blast_rank=741&RID=YUGXZDVC016""""	""""WP_120353726,1"""")"""
"FAD-binding oxidoreductase [Salinimonas sp, HMF8227]	Saliniradius amylolyticus	1268	1268	1	0	58.64	1014	""=HYPERLINK(""""https://www,ncbi,nlm,nih,gov/protein/WP_109339702,1?report=genbank&log	=prottop&blast_rank=742&RID=YUGXZDVC016""""	""""WP_109339702,1"""")"""
"FAD-binding oxidoreductase [Rheinheimera baltica]	Rheinheimera baltica	1268	1268	0.99	0	58.97	1012	""=HYPERLINK(""""https://www,ncbi,nlm,nih,gov/protein/WP_027672937,1?report=genbank&log	=prottop&blast_rank=743&RID=YUGXZDVC016""""	""""WP_027672937,1"""")"""
"FAD-binding oxidoreductase [Vibrio alginolyticus]	Vibrio alginolyticus	1267	1267	0.99	0	58.82	1015	""=HYPERLINK(""""https://www,ncbi,nlm,nih,gov/protein/WP_017821062,1?report=genbank&log	=prottop&blast_rank=744&RID=YUGXZDVC016""""	""""WP_017821062,1"""")"""
"FAD-binding oxidoreductase [Gayadomonas joobiniege]	Gayadomonas joobiniege	1267	1267	0.99	0	58.25	1016	""=HYPERLINK(""""https://www,ncbi,nlm,nih,gov/protein/WP_017445629,1?report=genbank&log	=prottop&blast_rank=745&RID=YUGXZDVC016""""	""""WP_017445629,1"""")"""
"FAD-binding oxidoreductase [Colwellia hornerae]	Colwellia hornerae	1266	1266	0.99	0	57.69	1025	""=HYPERLINK(""""https://www,ncbi,nlm,nih,gov/protein/WP_146799939,1?report=genbank&log	=prottop&blast_rank=746&RID=YUGXZDVC016""""	""""WP_146799939,1"""")"""
"FAD-binding protein [Shewanella sp, FJAT-54481]	Shewanella yunxiaonensis	1266	1266	0.99	0	58.31	1015	""=HYPERLINK(""""https://www,ncbi,nlm,nih,gov/protein/WP_212596341,1?report=genbank&log	=prottop&blast_rank=747&RID=YUGXZDVC016""""	""""WP_212596341,1"""")"""
"FAD-binding oxidoreductase [Vibrio litoralis]	Vibrio litoralis	1266	1266	1	0	58.46	1032	""=HYPERLINK(""""https://www,ncbi,nlm,nih,gov/protein/WP_027695238,1?report=genbank&log	=prottop&blast_rank=748&RID=YUGXZDVC016""""	""""WP_027695238,1"""")"""
"FAD-binding oxidoreductase [Rheinheimera aquimaris]	Rheinheimera aquimaris	1266	1266	0.99	0	58.31	1015	""=HYPERLINK(""""https://www,ncbi,nlm,nih,gov/protein/WP_134054707,1?report=genbank&log	=prottop&blast_rank=749&RID=YUGXZDVC016""""	""""WP_134054707,1"""")"""
"FAD-binding oxidoreductase [Candidatus Colwellia aromaticivorans]	Candidatus Colwellia aromaticivorans	1265	1265	0.99	0	57.21	1034	""=HYPERLINK(""""https://www,ncbi,nlm,nih,gov/protein/WP_114327356,1?report=genbank&log	=prottop&blast_rank=750&RID=YUGXZDVC016""""	""""WP_114327356,1"""")"""
"FAD-binding oxidoreductase [Shewanella fodinae]	Shewanella fodinae	1264	1264	0.99	0	58.6	1014	""=HYPERLINK(""""https://www,ncbi,nlm,nih,gov/protein/WP_133038761,1?report=genbank&log	=prottop&blast_rank=751&RID=YUGXZDVC016""""	""""WP_133038761,1"""")"""
"FAD-binding oxidoreductase [Rheinheimera salexigens]	Rheinheimera salexigens	1264	1264	0.99	0	58.48	1012	""=HYPERLINK(""""https://www,ncbi,nlm,nih,gov/protein/WP_070049202,1?report=genbank&log	=prottop&blast_rank=752&RID=YUGXZDVC016""""	""""WP_070049202,1"""")"""
"FAD-binding oxidoreductase [Thalassotalea profundi]	Thalassotalea profundi	1264	1264	0.99	0	56.83	1017	""=HYPERLINK(""""https://www,ncbi,nlm,nih,gov/protein/WP_189376944,1?report=genbank&log	=prottop&blast_rank=753&RID=YUGXZDVC016""""	""""WP_189376944,1"""")"""
"FAD-binding oxidoreductase [Vibrio algivorus]	Vibrio algivorus	1263	1263	1	0	58.06	1032	""=HYPERLINK(""""https://www,ncbi,nlm,nih,gov/protein/WP_144389123,1?report=genbank&log	=prottop&blast_rank=754&RID=YUGXZDVC016""""	""""WP_144389123,1"""")"""
"FAD-binding oxidoreductase [Rheinheimera sp, YQF-2]	Rheinheimera lutimaris	1262	1262	0.99	0	59.47	1012	""=HYPERLINK(""""https://www,ncbi,nlm,nih,gov/protein/WP_173500816,1?report=genbank&log	=prottop&blast_rank=755&RID=YUGXZDVC016""""	""""WP_173500816,1"""")"""
"FAD-binding oxidoreductase [Thalassotalea euphylliae]	Thalassotalea euphylliae	1262	1262	0.99	0	56.45	1022	""=HYPERLINK(""""https://www,ncbi,nlm,nih,gov/protein/WP_116000188,1?report=genbank&log	=prottop&blast_rank=756&RID=YUGXZDVC016""""	""""WP_116000188,1"""")"""
"FAD-binding oxidoreductase [Shewanella mangrovi]	Shewanella mangrovi	1261	1261	0.99	0	58.06	1011	""=HYPERLINK(""""https://www,ncbi,nlm,nih,gov/protein/WP_037439759,1?report=genbank&log	=prottop&blast_rank=757&RID=YUGXZDVC016""""	""""WP_037439759,1"""")"""
"FAD-binding oxidoreductase [Otariodibacter oris]	Otariodibacter oris	1260	1260	0.99	0	58.53	1030	""=HYPERLINK(""""https://www,ncbi,nlm,nih,gov/protein/WP_121123086,1?report=genbank&log	=prottop&blast_rank=758&RID=YUGXZDVC016""""	""""WP_121123086,1"""")"""
"FAD-binding oxidoreductase [Algibacillus agarilyticus]	Algibacillus agarilyticus	1260	1260	0.99	0	56.5	1017	""=HYPERLINK(""""https://www,ncbi,nlm,nih,gov/protein/WP_111977280,1?report=genbank&log	=prottop&blast_rank=759&RID=YUGXZDVC016""""	""""WP_111977280,1"""")"""
"FAD-binding oxidoreductase [Alishewanella agri]	Alishewanella agri	1260	1260	0.99	0	59.37	1013	""=HYPERLINK(""""https://www,ncbi,nlm,nih,gov/protein/WP_008983567,1?report=genbank&log	=prottop&blast_rank=760&RID=YUGXZDVC016""""	""""WP_008983567,1"""")"""
"FAD-binding oxidoreductase [Colwellia echini]	Colwellia echini	1259	1259	0.99	0	56.87	1039	""=HYPERLINK(""""https://www,ncbi,nlm,nih,gov/protein/WP_101343947,1?report=genbank&log	=prottop&blast_rank=761&RID=YUGXZDVC016""""	""""WP_101343947,1"""")"""
"FAD-binding oxidoreductase [Thalassotalea agarivorans]	Thalassotalea agarivorans	1259	1259	0.99	0	57.69	1014	""=HYPERLINK(""""https://www,ncbi,nlm,nih,gov/protein/WP_093328846,1?report=genbank&log	=prottop&blast_rank=762&RID=YUGXZDVC016""""	""""WP_093328846,1"""")"""
"FAD-binding oxidoreductase [Rheinheimera tuosuensis]	Rheinheimera tuosuensis	1258	1258	0.99	0	58.38	1012	""=HYPERLINK(""""https://www,ncbi,nlm,nih,gov/protein/WP_097110334,1?report=genbank&log	=prottop&blast_rank=763&RID=YUGXZDVC016""""	""""WP_097110334,1"""")"""
"FAD-binding oxidoreductase [Shewanella algae]	Shewanella algae	1258	1258	1	0	59.12	1014	""=HYPERLINK(""""https://www,ncbi,nlm,nih,gov/protein/WP_156019532,1?report=genbank&log	=prottop&blast_rank=764&RID=YUGXZDVC016""""	""""WP_156019532,1"""")"""
"FAD-binding oxidoreductase [Shewanella sp, FJAT-51800]	Shewanella avicenniae	1258	1258	0.99	0	57.82	1012	""=HYPERLINK(""""https://www,ncbi,nlm,nih,gov/protein/WP_207353308,1?report=genbank&log	=prottop&blast_rank=765&RID=YUGXZDVC016""""	""""WP_207353308,1"""")"""
"FAD-binding oxidoreductase [Flocculibacter collagenilyticus]	Flocculibacter collagenilyticus	1258	1258	0.99	0	57.52	1010	""=HYPERLINK(""""https://www,ncbi,nlm,nih,gov/protein/WP_199611829,1?report=genbank&log	=prottop&blast_rank=766&RID=YUGXZDVC016""""	""""WP_199611829,1"""")"""
"FAD-binding oxidoreductase [Alteromonas halophila]	Alteromonas halophila	1257	1257	0.99	0	58.22	1026	""=HYPERLINK(""""https://www,ncbi,nlm,nih,gov/protein/WP_189406740,1?report=genbank&log	=prottop&blast_rank=767&RID=YUGXZDVC016""""	""""WP_189406740,1"""")"""
"FAD-binding oxidoreductase [Litorilituus lipolyticus]	Litorilituus lipolyticus	1256	1256	0.99	0	57.49	1030	""=HYPERLINK(""""https://www,ncbi,nlm,nih,gov/protein/WP_140603774,1?report=genbank&log	=prottop&blast_rank=768&RID=YUGXZDVC016""""	""""WP_140603774,1"""")"""
"FAD-binding oxidoreductase [Pseudoalteromonas atlantica]	Pseudoalteromonas atlantica	1255	1255	0.97	0	58.88	1013	""=HYPERLINK(""""https://www,ncbi,nlm,nih,gov/protein/WP_011574568,1?report=genbank&log	=prottop&blast_rank=769&RID=YUGXZDVC016""""	""""WP_011574568,1"""")"""
"FAD-binding oxidoreductase [Pseudoalteromonas rhizosphaerae]	Pseudoalteromonas rhizosphaerae	1252	1252	0.99	0	56.99	1018	""=HYPERLINK(""""https://www,ncbi,nlm,nih,gov/protein/WP_149980297,1?report=genbank&log	=prottop&blast_rank=770&RID=YUGXZDVC016""""	""""WP_149980297,1"""")"""
"FAD-binding oxidoreductase [Pseudoalteromonas sp, hOe-66]	Pseudoalteromonas ostreae	1252	1252	0.99	0	57.09	1018	""=HYPERLINK(""""https://www,ncbi,nlm,nih,gov/protein/WP_210798309,1?report=genbank&log	=prottop&blast_rank=771&RID=YUGXZDVC016""""	""""WP_210798309,1"""")"""
"FAD-binding oxidoreductase [Paraglaciecola mesophila]	Paraglaciecola mesophila	1252	1252	0.97	0	58.68	1013	""=HYPERLINK(""""https://www,ncbi,nlm,nih,gov/protein/WP_006992417,1?report=genbank&log	=prottop&blast_rank=772&RID=YUGXZDVC016""""	""""WP_006992417,1"""")"""
"FAD-binding oxidoreductase [Vespertiliibacter pulmonis]	Vespertiliibacter pulmonis	1250	1250	0.99	0	57.09	1027	""=HYPERLINK(""""https://www,ncbi,nlm,nih,gov/protein/WP_124211383,1?report=genbank&log	=prottop&blast_rank=773&RID=YUGXZDVC016""""	""""WP_124211383,1"""")"""
"FAD-binding oxidoreductase [Pseudoalteromonas telluritireducens]	Pseudoalteromonas telluritireducens	1250	1250	0.99	0	56.78	1015	""=HYPERLINK(""""https://www,ncbi,nlm,nih,gov/protein/WP_064387279,1?report=genbank&log	=prottop&blast_rank=774&RID=YUGXZDVC016""""	""""WP_064387279,1"""")"""
"FAD-binding oxidoreductase [Colwellia polaris]	Colwellia polaris	1249	1249	0.99	0	57.14	1022	""=HYPERLINK(""""https://www,ncbi,nlm,nih,gov/protein/WP_085303781,1?report=genbank&log	=prottop&blast_rank=775&RID=YUGXZDVC016""""	""""WP_085303781,1"""")"""
"FAD-binding oxidoreductase [Paraglaciecola agarilytica]	Paraglaciecola agarilytica	1248	1248	0.97	0	58.12	1013	""=HYPERLINK(""""https://www,ncbi,nlm,nih,gov/protein/WP_008302815,1?report=genbank&log	=prottop&blast_rank=776&RID=YUGXZDVC016""""	""""WP_008302815,1"""")"""
"FAD-binding oxidoreductase [Thalassotalea piscium]	Thalassotalea piscium	1248	1248	1	0	56.71	1017	""=HYPERLINK(""""https://www,ncbi,nlm,nih,gov/protein/WP_184424072,1?report=genbank&log	=prottop&blast_rank=777&RID=YUGXZDVC016""""	""""WP_184424072,1"""")"""
"FAD-binding oxidoreductase [Thalassotalea crassostreae]	Thalassotalea crassostreae	1247	1247	0.99	0	56.78	1015	""=HYPERLINK(""""https://www,ncbi,nlm,nih,gov/protein/WP_068546318,1?report=genbank&log	=prottop&blast_rank=778&RID=YUGXZDVC016""""	""""WP_068546318,1"""")"""
"FAD-binding protein [Shewanella carassii]	Shewanella carassii	1247	1247	1	0	59.02	1014	""=HYPERLINK(""""https://www,ncbi,nlm,nih,gov/protein/WP_221049337,1?report=genbank&log	=prottop&blast_rank=779&RID=YUGXZDVC016""""	""""WP_221049337,1"""")"""
"FAD-binding oxidoreductase [Pseudoalteromonas agarivorans]	Pseudoalteromonas agarivorans	1247	1247	0.99	0	56.58	1015	""=HYPERLINK(""""https://www,ncbi,nlm,nih,gov/protein/WP_121638568,1?report=genbank&log	=prottop&blast_rank=780&RID=YUGXZDVC016""""	""""WP_121638568,1"""")"""
"FAD-binding oxidoreductase [Aestuariibacter salexigens]	Aestuariibacter salexigens	1246	1246	0.99	0	59.11	1013	""=HYPERLINK(""""https://www,ncbi,nlm,nih,gov/protein/WP_026377182,1?report=genbank&log	=prottop&blast_rank=781&RID=YUGXZDVC016""""	""""WP_026377182,1"""")"""
"FAD-binding oxidoreductase [Shewanella]	Shewanella	1246	1246	1	0	58.92	1012	""=HYPERLINK(""""https://www,ncbi,nlm,nih,gov/protein/WP_162206220,1?report=genbank&log	=prottop&blast_rank=782&RID=YUGXZDVC016""""	""""WP_162206220,1"""")"""
"FAD-binding oxidoreductase [Pseudoalteromonas denitrificans]	Pseudoalteromonas denitrificans	1245	1245	0.99	0	56.5	1017	""=HYPERLINK(""""https://www,ncbi,nlm,nih,gov/protein/WP_091980833,1?report=genbank&log	=prottop&blast_rank=783&RID=YUGXZDVC016""""	""""WP_091980833,1"""")"""
"FAD-binding oxidoreductase [Pseudoalteromonas]	Pseudoalteromonas	1245	1245	0.99	0	56.68	1014	""=HYPERLINK(""""https://www,ncbi,nlm,nih,gov/protein/WP_062565468,1?report=genbank&log	=prottop&blast_rank=784&RID=YUGXZDVC016""""	""""WP_062565468,1"""")"""
"FAD-binding oxidoreductase [Shewanella chilikensis]	Shewanella chilikensis	1245	1245	1	0	59.22	1014	""=HYPERLINK(""""https://www,ncbi,nlm,nih,gov/protein/WP_101055826,1?report=genbank&log	=prottop&blast_rank=785&RID=YUGXZDVC016""""	""""WP_101055826,1"""")"""
"FAD-binding oxidoreductase [Paraglaciecola oceanifecundans]	Paraglaciecola oceanifecundans	1244	1244	0.97	0	57.82	1013	""=HYPERLINK(""""https://www,ncbi,nlm,nih,gov/protein/WP_191866660,1?report=genbank&log	=prottop&blast_rank=786&RID=YUGXZDVC016""""	""""WP_191866660,1"""")"""
"FAD-binding oxidoreductase [Rheinheimera nanhaiensis]	Rheinheimera nanhaiensis	1244	1244	0.99	0	58.46	1012	""=HYPERLINK(""""https://www,ncbi,nlm,nih,gov/protein/WP_008221632,1?report=genbank&log	=prottop&blast_rank=787&RID=YUGXZDVC016""""	""""WP_008221632,1"""")"""
"FAD-binding oxidoreductase [Bowmanella dokdonensis]	Bowmanella dokdonensis	1244	1244	1	0	57.17	1011	""=HYPERLINK(""""https://www,ncbi,nlm,nih,gov/protein/WP_206572845,1?report=genbank&log	=prottop&blast_rank=788&RID=YUGXZDVC016""""	""""WP_206572845,1"""")"""
"FAD-binding oxidoreductase [Alteromonas pelagimontana]	Alteromonas pelagimontana	1243	1243	0.99	0	58.73	1014	""=HYPERLINK(""""https://www,ncbi,nlm,nih,gov/protein/WP_075610083,1?report=genbank&log	=prottop&blast_rank=789&RID=YUGXZDVC016""""	""""WP_075610083,1"""")"""
"FAD-binding oxidoreductase [Pseudoalteromonas carrageenovora]	Pseudoalteromonas carrageenovora	1241	1241	0.99	0	56.29	1015	""=HYPERLINK(""""https://www,ncbi,nlm,nih,gov/protein/WP_104644157,1?report=genbank&log	=prottop&blast_rank=790&RID=YUGXZDVC016""""	""""WP_104644157,1"""")"""
"FAD-binding oxidoreductase [Paraglaciecola polaris]	Paraglaciecola polaris	1241	1241	0.98	0	58.12	1013	""=HYPERLINK(""""https://www,ncbi,nlm,nih,gov/protein/WP_007106448,1?report=genbank&log	=prottop&blast_rank=791&RID=YUGXZDVC016""""	""""WP_007106448,1"""")"""
"FAD-binding oxidoreductase [Colwellia piezophila]	Colwellia piezophila	1241	1241	0.99	0	56.52	1054	""=HYPERLINK(""""https://www,ncbi,nlm,nih,gov/protein/WP_019027418,1?report=genbank&log	=prottop&blast_rank=792&RID=YUGXZDVC016""""	""""WP_019027418,1"""")"""
"FAD-binding oxidoreductase [Pseudoalteromonas]	Pseudoalteromonas	1239	1239	0.99	0	56.75	1015	""=HYPERLINK(""""https://www,ncbi,nlm,nih,gov/protein/WP_016706547,1?report=genbank&log	=prottop&blast_rank=793&RID=YUGXZDVC016""""	""""WP_016706547,1"""")"""
"FAD-binding oxidoreductase [Pseudoalteromonas gelatinilytica]	Pseudoalteromonas gelatinilytica	1239	1239	0.99	0	56.39	1014	""=HYPERLINK(""""https://www,ncbi,nlm,nih,gov/protein/WP_063703753,1?report=genbank&log	=prottop&blast_rank=794&RID=YUGXZDVC016""""	""""WP_063703753,1"""")"""
"FAD-binding oxidoreductase [Pseudoalteromonas profundi]	Pseudoalteromonas profundi	1239	1239	0.99	0	56.39	1014	""=HYPERLINK(""""https://www,ncbi,nlm,nih,gov/protein/WP_119853266,1?report=genbank&log	=prottop&blast_rank=795&RID=YUGXZDVC016""""	""""WP_119853266,1"""")"""
"FAD-binding oxidoreductase [Pseudoalteromonas neustonica]	Pseudoalteromonas neustonica	1238	1238	0.99	0	56.13	1023	""=HYPERLINK(""""https://www,ncbi,nlm,nih,gov/protein/WP_064435567,1?report=genbank&log	=prottop&blast_rank=796&RID=YUGXZDVC016""""	""""WP_064435567,1"""")"""
"FAD-binding oxidoreductase [Colwellia demingiae]	Colwellia demingiae	1237	1237	0.99	0	55.63	1065	""=HYPERLINK(""""https://www,ncbi,nlm,nih,gov/protein/WP_146789903,1?report=genbank&log	=prottop&blast_rank=797&RID=YUGXZDVC016""""	""""WP_146789903,1"""")"""
"FAD-binding oxidoreductase [Gallaecimonas sp, HK-28]	Gallaecimonas mangrovi	1237	1237	0.99	0	59.41	999	""=HYPERLINK(""""https://www,ncbi,nlm,nih,gov/protein/WP_115718488,1?report=genbank&log	=prottop&blast_rank=798&RID=YUGXZDVC016""""	""""WP_115718488,1"""")"""
"FAD-binding oxidoreductase [Pseudoalteromonas ruthenica]	Pseudoalteromonas ruthenica	1237	1237	0.99	0	56.96	1013	""=HYPERLINK(""""https://www,ncbi,nlm,nih,gov/protein/WP_045980012,1?report=genbank&log	=prottop&blast_rank=799&RID=YUGXZDVC016""""	""""WP_045980012,1"""")"""
"FAD-binding oxidoreductase [Alkalimonas amylolytica]	Alkalimonas amylolytica	1236	1236	0.99	0	57.03	1013	""=HYPERLINK(""""https://www,ncbi,nlm,nih,gov/protein/WP_091345062,1?report=genbank&log	=prottop&blast_rank=800&RID=YUGXZDVC016""""	""""WP_091345062,1"""")"""
"FAD-binding protein [Shewanella glacialipiscicola]	Shewanella glacialipiscicola	1234	1234	0.99	0	57.86	1013	""=HYPERLINK(""""https://www,ncbi,nlm,nih,gov/protein/WP_220774703,1?report=genbank&log	=prottop&blast_rank=801&RID=YUGXZDVC016""""	""""WP_220774703,1"""")"""
"FAD-binding oxidoreductase [Colwellia psychrerythraea]	Colwellia psychrerythraea	1233	1233	0.99	0	55.35	1069	""=HYPERLINK(""""https://www,ncbi,nlm,nih,gov/protein/WP_011043786,1?report=genbank&log	=prottop&blast_rank=802&RID=YUGXZDVC016""""	""""WP_011043786,1"""")"""
"FAD-binding oxidoreductase [Pseudoalteromonas prydzensis]	Pseudoalteromonas prydzensis	1233	1233	0.99	0	56.55	1015	""=HYPERLINK(""""https://www,ncbi,nlm,nih,gov/protein/WP_064664855,1?report=genbank&log	=prottop&blast_rank=803&RID=YUGXZDVC016""""	""""WP_064664855,1"""")"""
"FAD-binding oxidoreductase [Pseudoalteromonas spongiae]	Pseudoalteromonas spongiae	1233	1233	0.99	0	56.61	1013	""=HYPERLINK(""""https://www,ncbi,nlm,nih,gov/protein/WP_010559263,1?report=genbank&log	=prottop&blast_rank=804&RID=YUGXZDVC016""""	""""WP_010559263,1"""")"""
"FAD-binding oxidoreductase [Entomobacter blattae]	Entomobacter blattae	1232	1232	0.99	0	57.91	1025	""=HYPERLINK(""""https://www,ncbi,nlm,nih,gov/protein/WP_203412926,1?report=genbank&log	=prottop&blast_rank=805&RID=YUGXZDVC016""""	""""WP_203412926,1"""")"""
"FAD-binding oxidoreductase [Shewanella sp, FJAT-52962]	Shewanella sedimentimangrovi	1232	1232	1	0	57.76	1005	""=HYPERLINK(""""https://www,ncbi,nlm,nih,gov/protein/WP_207379232,1?report=genbank&log	=prottop&blast_rank=806&RID=YUGXZDVC016""""	""""WP_207379232,1"""")"""
"FAD-binding oxidoreductase [Shewanella gelidii]	Shewanella gelidii	1232	1232	1	0	57.35	1011	""=HYPERLINK(""""https://www,ncbi,nlm,nih,gov/protein/WP_188922024,1?report=genbank&log	=prottop&blast_rank=807&RID=YUGXZDVC016""""	""""WP_188922024,1"""")"""
"FAD-binding oxidoreductase [Pseudoalteromonas espejiana]	Pseudoalteromonas espejiana	1231	1231	0.99	0	56.19	1015	""=HYPERLINK(""""https://www,ncbi,nlm,nih,gov/protein/WP_089349814,1?report=genbank&log	=prottop&blast_rank=808&RID=YUGXZDVC016""""	""""WP_089349814,1"""")"""
"FAD-binding oxidoreductase [Pseudoalteromonas tunicata]	Pseudoalteromonas tunicata	1230	1230	0.99	0	56.54	1014	""=HYPERLINK(""""https://www,ncbi,nlm,nih,gov/protein/WP_009836550,1?report=genbank&log	=prottop&blast_rank=809&RID=YUGXZDVC016""""	""""WP_009836550,1"""")"""
"FAD-binding oxidoreductase [Pseudoalteromonas donghaensis]	Pseudoalteromonas donghaensis	1230	1230	0.99	0	55.89	1014	""=HYPERLINK(""""https://www,ncbi,nlm,nih,gov/protein/WP_118844974,1?report=genbank&log	=prottop&blast_rank=810&RID=YUGXZDVC016""""	""""WP_118844974,1"""")"""
"FAD-binding oxidoreductase [Shewanella cyperi]	Shewanella cyperi	1229	1229	1	0	57.66	1005	""=HYPERLINK(""""https://www,ncbi,nlm,nih,gov/protein/WP_207324035,1?report=genbank&log	=prottop&blast_rank=811&RID=YUGXZDVC016""""	""""WP_207324035,1"""")"""
"FAD-binding oxidoreductase [Pararheinheimera texasensis]	Pararheinheimera texasensis	1229	1229	0.99	0	58.51	1013	""=HYPERLINK(""""https://www,ncbi,nlm,nih,gov/protein/WP_031564373,1?report=genbank&log	=prottop&blast_rank=812&RID=YUGXZDVC016""""	""""WP_031564373,1"""")"""
"FAD-binding oxidoreductase [Shewanella putrefaciens]	Shewanella putrefaciens	1229	1229	0.99	0	57.41	1013	""=HYPERLINK(""""https://www,ncbi,nlm,nih,gov/protein/WP_025007798,1?report=genbank&log	=prottop&blast_rank=813&RID=YUGXZDVC016""""	""""WP_025007798,1"""")"""
"FAD-binding oxidoreductase [Pseudoalteromonas xiamenensis]	Pseudoalteromonas xiamenensis	1229	1229	0.99	0	56.86	1016	""=HYPERLINK(""""https://www,ncbi,nlm,nih,gov/protein/WP_208844808,1?report=genbank&log	=prottop&blast_rank=814&RID=YUGXZDVC016""""	""""WP_208844808,1"""")"""
"FAD-binding oxidoreductase [Pseudoalteromonas lipolytica]	Pseudoalteromonas lipolytica	1229	1229	0.99	0	55.8	1014	""=HYPERLINK(""""https://www,ncbi,nlm,nih,gov/protein/WP_065979182,1?report=genbank&log	=prottop&blast_rank=815&RID=YUGXZDVC016""""	""""WP_065979182,1"""")"""
"FAD-binding protein [Alteromonas facilis]	Alteromonas facilis	1229	1229	0.99	0	58.29	1013	""=HYPERLINK(""""https://www,ncbi,nlm,nih,gov/protein/WP_205663199,1?report=genbank&log	=prottop&blast_rank=816&RID=YUGXZDVC016""""	""""WP_205663199,1"""")"""
"FAD-binding protein [Alteromonas antoniana]	Alteromonas antoniana	1228	1228	0.99	0	57.93	1016	""=HYPERLINK(""""https://www,ncbi,nlm,nih,gov/protein/WP_218310565,1?report=genbank&log	=prottop&blast_rank=817&RID=YUGXZDVC016""""	""""WP_218310565,1"""")"""
"FAD-binding oxidoreductase [Shewanella oneidensis]	Shewanella oneidensis	1228	1228	0.99	0	57.02	1013	""=HYPERLINK(""""https://www,ncbi,nlm,nih,gov/protein/WP_011072589,1?report=genbank&log	=prottop&blast_rank=818&RID=YUGXZDVC016""""	""""WP_011072589,1"""")"""
"FAD-binding oxidoreductase [Shewanella morhuae]	Shewanella morhuae	1228	1228	0.99	0	57.37	1013	""=HYPERLINK(""""https://www,ncbi,nlm,nih,gov/protein/WP_076499668,1?report=genbank&log	=prottop&blast_rank=819&RID=YUGXZDVC016""""	""""WP_076499668,1"""")"""
"FAD-binding oxidoreductase [Colwellia ponticola]	Colwellia ponticola	1228	1228	0.99	0	55.14	1073	""=HYPERLINK(""""https://www,ncbi,nlm,nih,gov/protein/WP_138623394,1?report=genbank&log	=prottop&blast_rank=820&RID=YUGXZDVC016""""	""""WP_138623394,1"""")"""
"FAD-binding oxidoreductase [Paraglaciecola arctica]	Paraglaciecola arctica	1228	1228	0.99	0	57.1	1006	""=HYPERLINK(""""https://www,ncbi,nlm,nih,gov/protein/WP_007620715,1?report=genbank&log	=prottop&blast_rank=821&RID=YUGXZDVC016""""	""""WP_007620715,1"""")"""
"FAD-binding oxidoreductase [Shewanella maritima]	Shewanella maritima	1228	1228	0.99	0	56.81	1021	""=HYPERLINK(""""https://www,ncbi,nlm,nih,gov/protein/WP_130602733,1?report=genbank&log	=prottop&blast_rank=822&RID=YUGXZDVC016""""	""""WP_130602733,1"""")"""
"FAD-binding oxidoreductase [Pseudoalteromonas]	Pseudoalteromonas	1227	1227	0.99	0	56.97	1016	""=HYPERLINK(""""https://www,ncbi,nlm,nih,gov/protein/WP_070985878,1?report=genbank&log	=prottop&blast_rank=823&RID=YUGXZDVC016""""	""""WP_070985878,1"""")"""
"FAD-binding oxidoreductase [Salinimonas chungwhensis]	Salinimonas chungwhensis	1226	1226	0.99	0	57.1	1028	""=HYPERLINK(""""https://www,ncbi,nlm,nih,gov/protein/WP_018981936,1?report=genbank&log	=prottop&blast_rank=824&RID=YUGXZDVC016""""	""""WP_018981936,1"""")"""
"FAD-binding oxidoreductase [Shewanella]	Shewanella	1226	1226	1	0	57.16	1013	""=HYPERLINK(""""https://www,ncbi,nlm,nih,gov/protein/WP_037426535,1?report=genbank&log	=prottop&blast_rank=825&RID=YUGXZDVC016""""	""""WP_037426535,1"""")"""
"FAD-binding oxidoreductase [Alteromonas australica]	Alteromonas australica	1226	1226	0.99	0	56.92	1013	""=HYPERLINK(""""https://www,ncbi,nlm,nih,gov/protein/WP_081869480,1?report=genbank&log	=prottop&blast_rank=826&RID=YUGXZDVC016""""	""""WP_081869480,1"""")"""
"FAD-binding oxidoreductase [Shewanella atlantica]	Shewanella atlantica	1226	1226	0.99	0	57.3	1019	""=HYPERLINK(""""https://www,ncbi,nlm,nih,gov/protein/WP_126507549,1?report=genbank&log	=prottop&blast_rank=827&RID=YUGXZDVC016""""	""""WP_126507549,1"""")"""
"FAD-binding oxidoreductase [Gallaecimonas pentaromativorans]	Gallaecimonas pentaromativorans	1226	1226	0.99	0	59.78	999	""=HYPERLINK(""""https://www,ncbi,nlm,nih,gov/protein/WP_123421493,1?report=genbank&log	=prottop&blast_rank=828&RID=YUGXZDVC016""""	""""WP_123421493,1"""")"""
"FAD-binding oxidoreductase [Bowmanella denitrificans]	Bowmanella denitrificans	1226	1226	1	0	58.41	1008	""=HYPERLINK(""""https://www,ncbi,nlm,nih,gov/protein/WP_102797054,1?report=genbank&log	=prottop&blast_rank=829&RID=YUGXZDVC016""""	""""WP_102797054,1"""")"""
"FAD-binding oxidoreductase [Shewanella decolorationis]	Shewanella decolorationis	1225	1225	1	0	57.16	1013	""=HYPERLINK(""""https://www,ncbi,nlm,nih,gov/protein/WP_133178160,1?report=genbank&log	=prottop&blast_rank=830&RID=YUGXZDVC016""""	""""WP_133178160,1"""")"""
"FAD-binding oxidoreductase [Shewanella bicestrii]	Shewanella bicestrii	1225	1225	1	0	57.16	1013	""=HYPERLINK(""""https://www,ncbi,nlm,nih,gov/protein/WP_089067992,1?report=genbank&log	=prottop&blast_rank=831&RID=YUGXZDVC016""""	""""WP_089067992,1"""")"""
"FAD-binding oxidoreductase [Pseudoalteromonas undina]	Pseudoalteromonas undina	1225	1225	0.99	0	55.73	1014	""=HYPERLINK(""""https://www,ncbi,nlm,nih,gov/protein/WP_010388804,1?report=genbank&log	=prottop&blast_rank=832&RID=YUGXZDVC016""""	""""WP_010388804,1"""")"""
"FAD-binding oxidoreductase [Colwellia]	Colwellia	1224	1224	0.99	0	55.07	1069	""=HYPERLINK(""""https://www,ncbi,nlm,nih,gov/protein/WP_057180723,1?report=genbank&log	=prottop&blast_rank=833&RID=YUGXZDVC016""""	""""WP_057180723,1"""")"""
"FAD-binding oxidoreductase [Pseudoalteromonas]	Pseudoalteromonas	1224	1224	0.99	0	55.8	1015	""=HYPERLINK(""""https://www,ncbi,nlm,nih,gov/protein/WP_058429293,1?report=genbank&log	=prottop&blast_rank=834&RID=YUGXZDVC016""""	""""WP_058429293,1"""")"""
"FAD-binding oxidoreductase [Paraglaciecola psychrophila]	Paraglaciecola psychrophila	1223	1223	0.99	0	56.44	1005	""=HYPERLINK(""""https://www,ncbi,nlm,nih,gov/protein/WP_007643575,1?report=genbank&log	=prottop&blast_rank=835&RID=YUGXZDVC016""""	""""WP_007643575,1"""")"""
"FAD-binding oxidoreductase [Alteromonas ponticola]	Alteromonas ponticola	1223	1223	0.97	0	58.01	1012	""=HYPERLINK(""""https://www,ncbi,nlm,nih,gov/protein/WP_169211700,1?report=genbank&log	=prottop&blast_rank=836&RID=YUGXZDVC016""""	""""WP_169211700,1"""")"""
"FAD-binding oxidoreductase [Pseudoalteromonas arctica]	Pseudoalteromonas arctica	1223	1223	1	0	55.45	1015	""=HYPERLINK(""""https://www,ncbi,nlm,nih,gov/protein/WP_010552910,1?report=genbank&log	=prottop&blast_rank=837&RID=YUGXZDVC016""""	""""WP_010552910,1"""")"""
"FAD-binding oxidoreductase [Pseudoalteromonas rubra]	Pseudoalteromonas rubra	1223	1223	0.99	0	56.4	1016	""=HYPERLINK(""""https://www,ncbi,nlm,nih,gov/protein/WP_010381330,1?report=genbank&log	=prottop&blast_rank=838&RID=YUGXZDVC016""""	""""WP_010381330,1"""")"""
"FAD-binding oxidoreductase [Pseudoalteromonas aliena]	Pseudoalteromonas aliena	1222	1222	1	0	55.35	1015	""=HYPERLINK(""""https://www,ncbi,nlm,nih,gov/protein/WP_077535335,1?report=genbank&log	=prottop&blast_rank=839&RID=YUGXZDVC016""""	""""WP_077535335,1"""")"""
"FAD-binding oxidoreductase [Vibrio sp, 188UL20-2]	Vibrio ulleungensis	1222	1222	0.99	0	57.94	1014	""=HYPERLINK(""""https://www,ncbi,nlm,nih,gov/protein/WP_205157489,1?report=genbank&log	=prottop&blast_rank=840&RID=YUGXZDVC016""""	""""WP_205157489,1"""")"""
"FAD-binding oxidoreductase [Shewanella halifaxensis]	Shewanella halifaxensis	1222	1222	0.99	0	57.03	1016	""=HYPERLINK(""""https://www,ncbi,nlm,nih,gov/protein/WP_012276809,1?report=genbank&log	=prottop&blast_rank=841&RID=YUGXZDVC016""""	""""WP_012276809,1"""")"""
"FAD-binding oxidoreductase [Pseudoalteromonas]	Pseudoalteromonas	1222	1222	0.99	0	55.5	1015	""=HYPERLINK(""""https://www,ncbi,nlm,nih,gov/protein/WP_128583463,1?report=genbank&log	=prottop&blast_rank=842&RID=YUGXZDVC016""""	""""WP_128583463,1"""")"""
"FAD-binding oxidoreductase [Aliiglaciecola lipolytica]	Aliiglaciecola lipolytica	1221	1221	1	0	56.15	1018	""=HYPERLINK(""""https://www,ncbi,nlm,nih,gov/protein/WP_008844471,1?report=genbank&log	=prottop&blast_rank=843&RID=YUGXZDVC016""""	""""WP_008844471,1"""")"""
"FAD-binding oxidoreductase [Pseudoalteromonas caenipelagi]	Pseudoalteromonas caenipelagi	1220	1220	0.99	0	56.92	1015	""=HYPERLINK(""""https://www,ncbi,nlm,nih,gov/protein/WP_171625433,1?report=genbank&log	=prottop&blast_rank=844&RID=YUGXZDVC016""""	""""WP_171625433,1"""")"""
"FAD-binding oxidoreductase [Shewanella pealeana]	Shewanella pealeana	1220	1220	0.99	0	56.92	1011	""=HYPERLINK(""""https://www,ncbi,nlm,nih,gov/protein/WP_041411522,1?report=genbank&log	=prottop&blast_rank=845&RID=YUGXZDVC016""""	""""WP_041411522,1"""")"""
"FAD-binding oxidoreductase [Shewanella canadensis]	Shewanella canadensis	1219	1219	0.99	0	56.9	1019	""=HYPERLINK(""""https://www,ncbi,nlm,nih,gov/protein/WP_126521235,1?report=genbank&log	=prottop&blast_rank=846&RID=YUGXZDVC016""""	""""WP_126521235,1"""")"""
"FAD-binding oxidoreductase [Pseudoalteromonas paragorgicola]	Pseudoalteromonas paragorgicola	1219	1219	0.99	0	55.4	1015	""=HYPERLINK(""""https://www,ncbi,nlm,nih,gov/protein/WP_193226976,1?report=genbank&log	=prottop&blast_rank=847&RID=YUGXZDVC016""""	""""WP_193226976,1"""")"""
"FAD-binding oxidoreductase [Salinimonas profundi]	Salinimonas profundi	1219	1219	0.99	0	57.11	1012	""=HYPERLINK(""""https://www,ncbi,nlm,nih,gov/protein/WP_191021793,1?report=genbank&log	=prottop&blast_rank=848&RID=YUGXZDVC016""""	""""WP_191021793,1"""")"""
"FAD-binding oxidoreductase [Pseudoalteromonas fuliginea]	Pseudoalteromonas fuliginea	1219	1219	1	0	55.33	1015	""=HYPERLINK(""""https://www,ncbi,nlm,nih,gov/protein/WP_149606757,1?report=genbank&log	=prottop&blast_rank=849&RID=YUGXZDVC016""""	""""WP_149606757,1"""")"""
"FAD-binding oxidoreductase [Alteromonas profundi]	Alteromonas profundi	1219	1219	0.99	0	56.35	1017	""=HYPERLINK(""""https://www,ncbi,nlm,nih,gov/protein/WP_163085568,1?report=genbank&log	=prottop&blast_rank=850&RID=YUGXZDVC016""""	""""WP_163085568,1"""")"""
"FAD-binding oxidoreductase [Alteromonas alba]	Alteromonas alba	1219	1219	0.98	0	59.02	1013	""=HYPERLINK(""""https://www,ncbi,nlm,nih,gov/protein/WP_105933981,1?report=genbank&log	=prottop&blast_rank=851&RID=YUGXZDVC016""""	""""WP_105933981,1"""")"""
"FAD-binding oxidoreductase [Pseudoalteromonas issachenkonii]	Pseudoalteromonas issachenkonii	1219	1219	0.99	0	55.3	1015	""=HYPERLINK(""""https://www,ncbi,nlm,nih,gov/protein/WP_058156095,1?report=genbank&log	=prottop&blast_rank=852&RID=YUGXZDVC016""""	""""WP_058156095,1"""")"""
"FAD-binding oxidoreductase [Shewanella sediminis]	Shewanella sediminis	1219	1219	0.99	0	56.9	1019	""=HYPERLINK(""""https://www,ncbi,nlm,nih,gov/protein/WP_012142219,1?report=genbank&log	=prottop&blast_rank=853&RID=YUGXZDVC016""""	""""WP_012142219,1"""")"""
"FAD-binding oxidoreductase [Shewanella amazonensis]	Shewanella amazonensis	1218	1218	0.99	0	57.62	1007	""=HYPERLINK(""""https://www,ncbi,nlm,nih,gov/protein/WP_011760184,1?report=genbank&log	=prottop&blast_rank=854&RID=YUGXZDVC016""""	""""WP_011760184,1"""")"""
"FAD-binding oxidoreductase [Alteromonas oceani]	Alteromonas oceani	1218	1218	0.98	0	59.19	1013	""=HYPERLINK(""""https://www,ncbi,nlm,nih,gov/protein/WP_123323537,1?report=genbank&log	=prottop&blast_rank=855&RID=YUGXZDVC016""""	""""WP_123323537,1"""")"""
"FAD-binding oxidoreductase [Shewanella litorisediminis]	Shewanella litorisediminis	1218	1218	0.99	0	57.82	1007	""=HYPERLINK(""""https://www,ncbi,nlm,nih,gov/protein/WP_203324082,1?report=genbank&log	=prottop&blast_rank=856&RID=YUGXZDVC016""""	""""WP_203324082,1"""")"""
"FAD-binding oxidoreductase [Pseudoalteromonas peptidolytica]	Pseudoalteromonas peptidolytica	1217	1217	0.99	0	56.17	1012	""=HYPERLINK(""""https://www,ncbi,nlm,nih,gov/protein/WP_147391102,1?report=genbank&log	=prottop&blast_rank=857&RID=YUGXZDVC016""""	""""WP_147391102,1"""")"""
"FAD-binding oxidoreductase [Pseudoalteromonas ulvae]	Pseudoalteromonas ulvae	1217	1217	0.99	0	56.27	1012	""=HYPERLINK(""""https://www,ncbi,nlm,nih,gov/protein/WP_086743371,1?report=genbank&log	=prottop&blast_rank=858&RID=YUGXZDVC016""""	""""WP_086743371,1"""")"""
"FAD-binding oxidoreductase [Shewanella piezotolerans]	Shewanella piezotolerans	1217	1217	0.99	0	56.54	1016	""=HYPERLINK(""""https://www,ncbi,nlm,nih,gov/protein/WP_020911992,1?report=genbank&log	=prottop&blast_rank=859&RID=YUGXZDVC016""""	""""WP_020911992,1"""")"""
"FAD-binding oxidoreductase [Shewanella fidelis]	Shewanella fidelis	1217	1217	0.99	0	57.48	1015	""=HYPERLINK(""""https://www,ncbi,nlm,nih,gov/protein/WP_028767053,1?report=genbank&log	=prottop&blast_rank=860&RID=YUGXZDVC016""""	""""WP_028767053,1"""")"""
"FAD-binding protein [Shewanella sairae]	Shewanella sairae	1217	1217	0.99	0	57.02	1011	""=HYPERLINK(""""https://www,ncbi,nlm,nih,gov/protein/WP_220780219,1?report=genbank&log	=prottop&blast_rank=861&RID=YUGXZDVC016""""	""""WP_220780219,1"""")"""
"FAD-binding oxidoreductase [unclassified Shewanella]	unclassified Shewanella	1216	1216	0.99	0	56.82	1017	""=HYPERLINK(""""https://www,ncbi,nlm,nih,gov/protein/WP_142871085,1?report=genbank&log	=prottop&blast_rank=862&RID=YUGXZDVC016""""	""""WP_142871085,1"""")"""
"FAD-binding oxidoreductase [Shewanella corallii]	Shewanella corallii	1216	1216	1	0	56.6	1018	""=HYPERLINK(""""https://www,ncbi,nlm,nih,gov/protein/WP_115137648,1?report=genbank&log	=prottop&blast_rank=863&RID=YUGXZDVC016""""	""""WP_115137648,1"""")"""
"FAD-binding oxidoreductase [Shewanella schlegeliana]	Shewanella schlegeliana	1216	1216	0.99	0	57.28	1015	""=HYPERLINK(""""https://www,ncbi,nlm,nih,gov/protein/WP_202720080,1?report=genbank&log	=prottop&blast_rank=864&RID=YUGXZDVC016""""	""""WP_202720080,1"""")"""
"FAD-binding oxidoreductase [Pseudoalteromonas]	Pseudoalteromonas	1216	1216	0.99	0	55.4	1015	""=HYPERLINK(""""https://www,ncbi,nlm,nih,gov/protein/WP_013463351,1?report=genbank&log	=prottop&blast_rank=865&RID=YUGXZDVC016""""	""""WP_013463351,1"""")"""
"FAD-binding oxidoreductase [Shewanella baltica]	Shewanella baltica	1215	1215	0.99	0	56.78	1013	""=HYPERLINK(""""https://www,ncbi,nlm,nih,gov/protein/WP_012197262,1?report=genbank&log	=prottop&blast_rank=866&RID=YUGXZDVC016""""	""""WP_012197262,1"""")"""
"FAD-binding oxidoreductase [Alteromonas lipolytica]	Alteromonas lipolytica	1215	1215	0.98	0	58.78	1011	""=HYPERLINK(""""https://www,ncbi,nlm,nih,gov/protein/WP_070175889,1?report=genbank&log	=prottop&blast_rank=867&RID=YUGXZDVC016""""	""""WP_070175889,1"""")"""
"FAD-binding oxidoreductase [Shewanella benthica]	Shewanella benthica	1215	1215	0.99	0	56.86	1021	""=HYPERLINK(""""https://www,ncbi,nlm,nih,gov/protein/WP_193631492,1?report=genbank&log	=prottop&blast_rank=868&RID=YUGXZDVC016""""	""""WP_193631492,1"""")"""
"FAD-binding oxidoreductase [Shewanella violacea]	Shewanella violacea	1215	1215	0.99	0	56.86	1018	""=HYPERLINK(""""https://www,ncbi,nlm,nih,gov/protein/WP_041419810,1?report=genbank&log	=prottop&blast_rank=869&RID=YUGXZDVC016""""	""""WP_041419810,1"""")"""
"FAD-binding oxidoreductase [Pseudoalteromonas nigrifaciens]	Pseudoalteromonas nigrifaciens	1214	1214	0.99	0	55.29	1018	""=HYPERLINK(""""https://www,ncbi,nlm,nih,gov/protein/WP_089369314,1?report=genbank&log	=prottop&blast_rank=870&RID=YUGXZDVC016""""	""""WP_089369314,1"""")"""
"FAD-binding oxidoreductase [Shewanella frigidimarina]	Shewanella frigidimarina	1214	1214	1	0	56.79	1015	""=HYPERLINK(""""https://www,ncbi,nlm,nih,gov/protein/WP_041413598,1?report=genbank&log	=prottop&blast_rank=871&RID=YUGXZDVC016""""	""""WP_041413598,1"""")"""
"FAD-binding oxidoreductase [Pseudoalteromonas translucida]	Pseudoalteromonas translucida	1214	1214	0.99	0	55.3	1016	""=HYPERLINK(""""https://www,ncbi,nlm,nih,gov/protein/WP_011330179,1?report=genbank&log	=prottop&blast_rank=872&RID=YUGXZDVC016""""	""""WP_011330179,1"""")"""
"FAD-binding oxidoreductase [Shewanella denitrificans]	Shewanella denitrificans	1213	1213	0.99	0	56.43	1016	""=HYPERLINK(""""https://www,ncbi,nlm,nih,gov/protein/WP_011496447,1?report=genbank&log	=prottop&blast_rank=873&RID=YUGXZDVC016""""	""""WP_011496447,1"""")"""
"FAD-binding protein [Shewanella hafniensis]	Shewanella hafniensis	1213	1213	0.99	0	56.97	1013	""=HYPERLINK(""""https://www,ncbi,nlm,nih,gov/protein/WP_220776371,1?report=genbank&log	=prottop&blast_rank=874&RID=YUGXZDVC016""""	""""WP_220776371,1"""")"""
"FAD-binding oxidoreductase [Gallaecimonas xiamenensis]	Gallaecimonas xiamenensis	1212	1212	0.99	0	59.67	998	""=HYPERLINK(""""https://www,ncbi,nlm,nih,gov/protein/WP_008482267,1?report=genbank&log	=prottop&blast_rank=875&RID=YUGXZDVC016""""	""""WP_008482267,1"""")"""
"FAD-binding oxidoreductase [Pseudoalteromonas byunsanensis]	Pseudoalteromonas byunsanensis	1212	1212	0.99	0	56.42	1016	""=HYPERLINK(""""https://www,ncbi,nlm,nih,gov/protein/WP_070993859,1?report=genbank&log	=prottop&blast_rank=876&RID=YUGXZDVC016""""	""""WP_070993859,1"""")"""
"FAD-binding oxidoreductase [Shewanella psychrophila]	Shewanella psychrophila	1212	1212	0.99	0	56.86	1018	""=HYPERLINK(""""https://www,ncbi,nlm,nih,gov/protein/WP_077751052,1?report=genbank&log	=prottop&blast_rank=877&RID=YUGXZDVC016""""	""""WP_077751052,1"""")"""
"FAD-binding oxidoreductase [Alteromonas aestuariivivens]	Alteromonas aestuariivivens	1211	1211	0.98	0	58.15	1014	""=HYPERLINK(""""https://www,ncbi,nlm,nih,gov/protein/WP_115593078,1?report=genbank&log	=prottop&blast_rank=878&RID=YUGXZDVC016""""	""""WP_115593078,1"""")"""
"FAD-binding oxidoreductase [Shewanella glacialimarina]	Shewanella glacialimarina	1211	1211	0.99	0	56.43	1014	""=HYPERLINK(""""https://www,ncbi,nlm,nih,gov/protein/WP_226415197,1?report=genbank&log	=prottop&blast_rank=879&RID=YUGXZDVC016""""	""""WP_226415197,1"""")"""
"FAD-binding oxidoreductase [Pseudoalteromonas citrea]	Pseudoalteromonas citrea	1210	1210	0.99	0	55.83	1017	""=HYPERLINK(""""https://www,ncbi,nlm,nih,gov/protein/WP_010365334,1?report=genbank&log	=prottop&blast_rank=880&RID=YUGXZDVC016""""	""""WP_010365334,1"""")"""
"FAD-binding oxidoreductase [Shewanella donghaensis]	Shewanella donghaensis	1210	1210	0.99	0	55.52	1031	""=HYPERLINK(""""https://www,ncbi,nlm,nih,gov/protein/WP_144208589,1?report=genbank&log	=prottop&blast_rank=881&RID=YUGXZDVC016""""	""""WP_144208589,1"""")"""
"FAD-binding oxidoreductase [Shewanella japonica]	Shewanella japonica	1210	1210	0.99	0	55.79	1025	""=HYPERLINK(""""https://www,ncbi,nlm,nih,gov/protein/WP_080915878,1?report=genbank&log	=prottop&blast_rank=882&RID=YUGXZDVC016""""	""""WP_080915878,1"""")"""
"FAD-binding oxidoreductase [Salinimonas iocasae]	Salinimonas iocasae	1209	1209	0.99	0	56.47	1012	""=HYPERLINK(""""https://www,ncbi,nlm,nih,gov/protein/WP_139756066,1?report=genbank&log	=prottop&blast_rank=883&RID=YUGXZDVC016""""	""""WP_139756066,1"""")"""
"FAD-binding oxidoreductase [Pseudoalteromonas phenolica]	Pseudoalteromonas phenolica	1209	1209	0.99	0	57.2	1011	""=HYPERLINK(""""https://www,ncbi,nlm,nih,gov/protein/WP_058032533,1?report=genbank&log	=prottop&blast_rank=884&RID=YUGXZDVC016""""	""""WP_058032533,1"""")"""
"FAD-binding oxidoreductase [Shewanella aestuarii]	Shewanella aestuarii	1209	1209	0.99	0	56.37	1014	""=HYPERLINK(""""https://www,ncbi,nlm,nih,gov/protein/WP_188839896,1?report=genbank&log	=prottop&blast_rank=885&RID=YUGXZDVC016""""	""""WP_188839896,1"""")"""
"FAD-binding oxidoreductase [Shewanella inventionis]	Shewanella inventionis	1207	1207	0.99	0	56.79	1015	""=HYPERLINK(""""https://www,ncbi,nlm,nih,gov/protein/WP_223417228,1?report=genbank&log	=prottop&blast_rank=886&RID=YUGXZDVC016""""	""""WP_223417228,1"""")"""
"FAD-binding oxidoreductase [Pseudoalteromonas flavipulchra]	Pseudoalteromonas flavipulchra	1207	1207	0.99	0	56.13	1012	""=HYPERLINK(""""https://www,ncbi,nlm,nih,gov/protein/WP_039495333,1?report=genbank&log	=prottop&blast_rank=887&RID=YUGXZDVC016""""	""""WP_039495333,1"""")"""
"FAD-binding oxidoreductase [Shewanella polaris]	Shewanella polaris	1207	1207	0.99	0	56.36	1015	""=HYPERLINK(""""https://www,ncbi,nlm,nih,gov/protein/WP_140234392,1?report=genbank&log	=prottop&blast_rank=888&RID=YUGXZDVC016""""	""""WP_140234392,1"""")"""
"FAD-binding oxidoreductase [Shewanella sp, YLB-06]	Shewanella psychropiezotolerans	1206	1206	0.99	0	56.57	1018	""=HYPERLINK(""""https://www,ncbi,nlm,nih,gov/protein/WP_144046192,1?report=genbank&log	=prottop&blast_rank=889&RID=YUGXZDVC016""""	""""WP_144046192,1"""")"""
"FAD-binding oxidoreductase [Shewanella algidipiscicola]	Shewanella algidipiscicola	1206	1206	0.99	0	56.04	1014	""=HYPERLINK(""""https://www,ncbi,nlm,nih,gov/protein/WP_110456775,1?report=genbank&log	=prottop&blast_rank=890&RID=YUGXZDVC016""""	""""WP_110456775,1"""")"""
"FAD-binding oxidoreductase [Aestuariibacter aggregatus]	Marisediminitalea aggregata	1206	1206	0.99	0	57.06	1013	""=HYPERLINK(""""https://www,ncbi,nlm,nih,gov/protein/WP_073321665,1?report=genbank&log	=prottop&blast_rank=891&RID=YUGXZDVC016""""	""""WP_073321665,1"""")"""
"FAD-binding oxidoreductase [Parashewanella tropica]	Parashewanella tropica	1205	1205	0.99	0	55.85	1002	""=HYPERLINK(""""https://www,ncbi,nlm,nih,gov/protein/WP_133407131,1?report=genbank&log	=prottop&blast_rank=892&RID=YUGXZDVC016""""	""""WP_133407131,1"""")"""
"FAD-binding oxidoreductase [Glaciecola pallidula]	Glaciecola pallidula	1205	1205	0.99	0	56	1031	""=HYPERLINK(""""https://www,ncbi,nlm,nih,gov/protein/WP_006012382,1?report=genbank&log	=prottop&blast_rank=893&RID=YUGXZDVC016""""	""""WP_006012382,1"""")"""
"FAD-binding oxidoreductase [Pseudoalteromonas viridis]	Pseudoalteromonas viridis	1205	1205	0.99	0	56.39	1014	""=HYPERLINK(""""https://www,ncbi,nlm,nih,gov/protein/WP_209054115,1?report=genbank&log	=prottop&blast_rank=894&RID=YUGXZDVC016""""	""""WP_209054115,1"""")"""
"FAD-binding oxidoreductase [unclassified Shewanella]	unclassified Shewanella	1205	1205	0.99	0	56.53	1016	""=HYPERLINK(""""https://www,ncbi,nlm,nih,gov/protein/WP_124014295,1?report=genbank&log	=prottop&blast_rank=895&RID=YUGXZDVC016""""	""""WP_124014295,1"""")"""
"FAD-binding oxidoreductase [Shewanella colwelliana]	Shewanella colwelliana	1205	1205	0.99	0	56.04	1014	""=HYPERLINK(""""https://www,ncbi,nlm,nih,gov/protein/WP_069670161,1?report=genbank&log	=prottop&blast_rank=896&RID=YUGXZDVC016""""	""""WP_069670161,1"""")"""
"FAD-binding protein [Pseudoalteromonas piscicida]	Pseudoalteromonas piscicida	1205	1205	0.99	0	56.04	1012	""=HYPERLINK(""""https://www,ncbi,nlm,nih,gov/protein/WP_222244668,1?report=genbank&log	=prottop&blast_rank=897&RID=YUGXZDVC016""""	""""WP_222244668,1"""")"""
"FAD-binding oxidoreductase [Pseudoalteromonas maricaloris]	Pseudoalteromonas maricaloris	1204	1204	0.99	0	56.04	1012	""=HYPERLINK(""""https://www,ncbi,nlm,nih,gov/protein/WP_193522011,1?report=genbank&log	=prottop&blast_rank=898&RID=YUGXZDVC016""""	""""WP_193522011,1"""")"""
"FAD-binding oxidoreductase [Pseudoalteromonas sp, S4498]	Pseudoalteromonas galatheae	1204	1204	0.99	0	55.94	1012	""=HYPERLINK(""""https://www,ncbi,nlm,nih,gov/protein/WP_138523620,1?report=genbank&log	=prottop&blast_rank=899&RID=YUGXZDVC016""""	""""WP_138523620,1"""")"""
"FAD-binding oxidoreductase [Shewanella loihica]	Shewanella loihica	1204	1204	0.99	0	55.97	1026	""=HYPERLINK(""""https://www,ncbi,nlm,nih,gov/protein/WP_011865349,1?report=genbank&log	=prottop&blast_rank=900&RID=YUGXZDVC016""""	""""WP_011865349,1"""")"""
"FAD-binding oxidoreductase [Shewanella ulleungensis]	Shewanella ulleungensis	1203	1203	0.99	0	56.6	1015	""=HYPERLINK(""""https://www,ncbi,nlm,nih,gov/protein/WP_188952411,1?report=genbank&log	=prottop&blast_rank=901&RID=YUGXZDVC016""""	""""WP_188952411,1"""")"""
"FAD-binding protein [Alteromonas lipotrueae]	Alteromonas lipotrueae	1203	1203	0.99	0	55.7	1022	""=HYPERLINK(""""https://www,ncbi,nlm,nih,gov/protein/WP_218418779,1?report=genbank&log	=prottop&blast_rank=902&RID=YUGXZDVC016""""	""""WP_218418779,1"""")"""
"FAD-binding oxidoreductase [Alteromonas naphthalenivorans]	Alteromonas naphthalenivorans	1203	1203	0.99	0	55.71	1028	""=HYPERLINK(""""https://www,ncbi,nlm,nih,gov/protein/WP_013784405,1?report=genbank&log	=prottop&blast_rank=903&RID=YUGXZDVC016""""	""""WP_013784405,1"""")"""
"FAD-binding oxidoreductase [Salinimonas marina]	Salinimonas marina	1202	1202	0.98	0	56.89	1017	""=HYPERLINK(""""https://www,ncbi,nlm,nih,gov/protein/WP_195811910,1?report=genbank&log	=prottop&blast_rank=904&RID=YUGXZDVC016""""	""""WP_195811910,1"""")"""
"FAD-binding oxidoreductase [Shewanella marisflavi]	Shewanella marisflavi	1201	1201	0.99	0	56.62	1014	""=HYPERLINK(""""https://www,ncbi,nlm,nih,gov/protein/WP_088904894,1?report=genbank&log	=prottop&blast_rank=905&RID=YUGXZDVC016""""	""""WP_088904894,1"""")"""
"FAD-binding oxidoreductase [Bowmanella pacifica]	Bowmanella pacifica	1201	1201	0.99	0	57.75	1008	""=HYPERLINK(""""https://www,ncbi,nlm,nih,gov/protein/WP_188695714,1?report=genbank&log	=prottop&blast_rank=906&RID=YUGXZDVC016""""	""""WP_188695714,1"""")"""
"FAD-binding oxidoreductase [Pseudoalteromonas aurantia]	Pseudoalteromonas aurantia	1200	1200	0.99	0	55.16	1018	""=HYPERLINK(""""https://www,ncbi,nlm,nih,gov/protein/WP_192509325,1?report=genbank&log	=prottop&blast_rank=907&RID=YUGXZDVC016""""	""""WP_192509325,1"""")"""
"FAD-binding oxidoreductase [Shewanella vesiculosa]	Shewanella vesiculosa	1199	1199	0.99	0	56.26	1015	""=HYPERLINK(""""https://www,ncbi,nlm,nih,gov/protein/WP_124016002,1?report=genbank&log	=prottop&blast_rank=908&RID=YUGXZDVC016""""	""""WP_124016002,1"""")"""
"FAD-binding oxidoreductase [Ningiella ruwaisensis]	Ningiella ruwaisensis	1199	1199	0.99	0	56.4	1028	""=HYPERLINK(""""https://www,ncbi,nlm,nih,gov/protein/WP_136249601,1?report=genbank&log	=prottop&blast_rank=909&RID=YUGXZDVC016""""	""""WP_136249601,1"""")"""
"FAD-binding oxidoreductase [Shewanella insulae]	Shewanella insulae	1199	1199	0.99	0	56.26	1017	""=HYPERLINK(""""https://www,ncbi,nlm,nih,gov/protein/WP_160794864,1?report=genbank&log	=prottop&blast_rank=910&RID=YUGXZDVC016""""	""""WP_160794864,1"""")"""
"FAD-binding oxidoreductase [Shewanella litoralis]	Shewanella litoralis	1197	1197	0.99	0	56.11	1015	""=HYPERLINK(""""https://www,ncbi,nlm,nih,gov/protein/WP_160052928,1?report=genbank&log	=prottop&blast_rank=911&RID=YUGXZDVC016""""	""""WP_160052928,1"""")"""
"FAD-binding oxidoreductase [Shewanella hanedai]	Shewanella hanedai	1197	1197	0.99	0	55.63	1021	""=HYPERLINK(""""https://www,ncbi,nlm,nih,gov/protein/WP_144041572,1?report=genbank&log	=prottop&blast_rank=912&RID=YUGXZDVC016""""	""""WP_144041572,1"""")"""
"FAD-binding oxidoreductase [Alteromonas flava]	Alteromonas flava	1197	1197	0.98	0	57.2	1002	""=HYPERLINK(""""https://www,ncbi,nlm,nih,gov/protein/WP_100657480,1?report=genbank&log	=prottop&blast_rank=913&RID=YUGXZDVC016""""	""""WP_100657480,1"""")"""
"FAD-binding oxidoreductase [Shewanella saliphila]	Shewanella saliphila	1196	1196	0.99	0	56.29	1016	""=HYPERLINK(""""https://www,ncbi,nlm,nih,gov/protein/WP_188916507,1?report=genbank&log	=prottop&blast_rank=914&RID=YUGXZDVC016""""	""""WP_188916507,1"""")"""
"FAD-binding oxidoreductase [Shewanella livingstonensis]	Shewanella livingstonensis	1195	1195	0.99	0	56.16	1015	""=HYPERLINK(""""https://www,ncbi,nlm,nih,gov/protein/WP_124732617,1?report=genbank&log	=prottop&blast_rank=915&RID=YUGXZDVC016""""	""""WP_124732617,1"""")"""
"FAD-binding oxidoreductase [Pseudoalteromonas piratica]	Pseudoalteromonas piratica	1195	1195	0.97	0	56.2	1013	""=HYPERLINK(""""https://www,ncbi,nlm,nih,gov/protein/WP_040135949,1?report=genbank&log	=prottop&blast_rank=916&RID=YUGXZDVC016""""	""""WP_040135949,1"""")"""
"FAD-binding oxidoreductase [Parashewanella curva]	Parashewanella curva	1194	1194	0.99	0	55.46	1001	""=HYPERLINK(""""https://www,ncbi,nlm,nih,gov/protein/WP_121840293,1?report=genbank&log	=prottop&blast_rank=917&RID=YUGXZDVC016""""	""""WP_121840293,1"""")"""
"FAD-binding oxidoreductase [Shewanella waksmanii]	Shewanella waksmanii	1194	1194	0.99	0	55.91	1017	""=HYPERLINK(""""https://www,ncbi,nlm,nih,gov/protein/WP_028772381,1?report=genbank&log	=prottop&blast_rank=918&RID=YUGXZDVC016""""	""""WP_028772381,1"""")"""
"FAD-binding oxidoreductase [Shewanella algicola]	Shewanella algicola	1193	1193	0.99	0	56.29	1016	""=HYPERLINK(""""https://www,ncbi,nlm,nih,gov/protein/WP_188924877,1?report=genbank&log	=prottop&blast_rank=919&RID=YUGXZDVC016""""	""""WP_188924877,1"""")"""
"FAD-binding oxidoreductase [Glaciecola nitratireducens]	Glaciecola nitratireducens	1192	1192	0.99	0	55.19	1039	""=HYPERLINK(""""https://www,ncbi,nlm,nih,gov/protein/WP_014108610,1?report=genbank&log	=prottop&blast_rank=920&RID=YUGXZDVC016""""	""""WP_014108610,1"""")"""
"FAD-binding oxidoreductase [Shewanella]	Shewanella	1192	1192	0.99	0	54.72	1021	""=HYPERLINK(""""https://www,ncbi,nlm,nih,gov/protein/WP_153663714,1?report=genbank&log	=prottop&blast_rank=921&RID=YUGXZDVC016""""	""""WP_153663714,1"""")"""
"FAD-binding oxidoreductase [Salinimonas sp, N102]	Salinimonas sediminis	1192	1192	0.99	0	56.24	1020	""=HYPERLINK(""""https://www,ncbi,nlm,nih,gov/protein/WP_117316995,1?report=genbank&log	=prottop&blast_rank=922&RID=YUGXZDVC016""""	""""WP_117316995,1"""")"""
"FAD-binding oxidoreductase [Parashewanella spongiae]	Parashewanella spongiae	1192	1192	0.99	0	54.97	1005	""=HYPERLINK(""""https://www,ncbi,nlm,nih,gov/protein/WP_121854945,1?report=genbank&log	=prottop&blast_rank=923&RID=YUGXZDVC016""""	""""WP_121854945,1"""")"""
"FAD-binding oxidoreductase [Shewanella woodyi]	Shewanella woodyi	1189	1189	0.99	0	55.51	1023	""=HYPERLINK(""""https://www,ncbi,nlm,nih,gov/protein/WP_012325327,1?report=genbank&log	=prottop&blast_rank=924&RID=YUGXZDVC016""""	""""WP_012325327,1"""")"""
"FAD-binding protein [Shewanella sp, NR704-98]	Shewanella nanhaiensis	1183	1183	0.99	0	55.51	1023	""=HYPERLINK(""""https://www,ncbi,nlm,nih,gov/protein/WP_220111294,1?report=genbank&log	=prottop&blast_rank=925&RID=YUGXZDVC016""""	""""WP_220111294,1"""")"""
"FAD-binding oxidoreductase [Alteromonas sediminis]	Alteromonas sediminis	1174	1174	0.99	0	55.41	1022	""=HYPERLINK(""""https://www,ncbi,nlm,nih,gov/protein/WP_124026727,1?report=genbank&log	=prottop&blast_rank=926&RID=YUGXZDVC016""""	""""WP_124026727,1"""")"""
"FAD-binding oxidoreductase [Psychrosphaera saromensis]	Psychrosphaera saromensis	1174	1174	0.99	0	54.23	1026	""=HYPERLINK(""""https://www,ncbi,nlm,nih,gov/protein/WP_105052784,1?report=genbank&log	=prottop&blast_rank=927&RID=YUGXZDVC016""""	""""WP_105052784,1"""")"""
"FAD-binding oxidoreductase [Paraferrimonas haliotis]	Paraferrimonas haliotis	1172	1172	0.99	0	55.06	1004	""=HYPERLINK(""""https://www,ncbi,nlm,nih,gov/protein/WP_095499139,1?report=genbank&log	=prottop&blast_rank=928&RID=YUGXZDVC016""""	""""WP_095499139,1"""")"""
"FAD-binding oxidoreductase [Idiomarina tyrosinivorans]	Idiomarina tyrosinivorans	1170	1170	0.99	0	54.47	1008	""=HYPERLINK(""""https://www,ncbi,nlm,nih,gov/protein/WP_126840677,1?report=genbank&log	=prottop&blast_rank=929&RID=YUGXZDVC016""""	""""WP_126840677,1"""")"""
"FAD-binding protein [Alteromonas lipotrueiana]	Alteromonas lipotrueiana	1169	1169	0.99	0	54.87	1010	""=HYPERLINK(""""https://www,ncbi,nlm,nih,gov/protein/WP_218354911,1?report=genbank&log	=prottop&blast_rank=930&RID=YUGXZDVC016""""	""""WP_218354911,1"""")"""
"FAD-binding protein [Idiomarina abyssalis]	Idiomarina abyssalis	1160	1160	0.99	0	52.95	1009	""=HYPERLINK(""""https://www,ncbi,nlm,nih,gov/protein/WP_222236956,1?report=genbank&log	=prottop&blast_rank=931&RID=YUGXZDVC016""""	""""WP_222236956,1"""")"""
"FAD-binding oxidoreductase [Idiomarina loihiensis]	Idiomarina loihiensis	1154	1154	0.99	0	53.69	1009	""=HYPERLINK(""""https://www,ncbi,nlm,nih,gov/protein/WP_011234561,1?report=genbank&log	=prottop&blast_rank=932&RID=YUGXZDVC016""""	""""WP_011234561,1"""")"""
"FAD-binding oxidoreductase [Pseudidiomarina planktonica]	Pseudidiomarina planktonica	1152	1152	0.98	0	54.48	1002	""=HYPERLINK(""""https://www,ncbi,nlm,nih,gov/protein/WP_086434862,1?report=genbank&log	=prottop&blast_rank=933&RID=YUGXZDVC016""""	""""WP_086434862,1"""")"""
"FAD-binding oxidoreductase [Ruminobacter amylophilus]	Ruminobacter amylophilus	1151	1151	0.99	0	54.79	1020	""=HYPERLINK(""""https://www,ncbi,nlm,nih,gov/protein/WP_093139784,1?report=genbank&log	=prottop&blast_rank=934&RID=YUGXZDVC016""""	""""WP_093139784,1"""")"""
"FAD-binding oxidoreductase [Idiomarina ramblicola]	Idiomarina ramblicola	1146	1146	0.99	0	53.84	1009	""=HYPERLINK(""""https://www,ncbi,nlm,nih,gov/protein/WP_126779325,1?report=genbank&log	=prottop&blast_rank=935&RID=YUGXZDVC016""""	""""WP_126779325,1"""")"""
"FAD-binding oxidoreductase [Glaciecola punicea]	Glaciecola punicea	1145	1145	1	0	53	1042	""=HYPERLINK(""""https://www,ncbi,nlm,nih,gov/protein/WP_070112355,1?report=genbank&log	=prottop&blast_rank=936&RID=YUGXZDVC016""""	""""WP_070112355,1"""")"""
"FAD-binding oxidoreductase [Paraferrimonas sedimenticola]	Paraferrimonas sedimenticola	1144	1144	1	0	53.67	1011	""=HYPERLINK(""""https://www,ncbi,nlm,nih,gov/protein/WP_095506788,1?report=genbank&log	=prottop&blast_rank=937&RID=YUGXZDVC016""""	""""WP_095506788,1"""")"""
"FAD-binding oxidoreductase [Psychrosphaera aestuarii]	Psychrosphaera aestuarii	1140	1140	0.99	0	53.61	1023	""=HYPERLINK(""""https://www,ncbi,nlm,nih,gov/protein/WP_210559503,1?report=genbank&log	=prottop&blast_rank=938&RID=YUGXZDVC016""""	""""WP_210559503,1"""")"""
"FAD-binding oxidoreductase [Idiomarina zobellii]	Idiomarina zobellii	1139	1139	0.99	0	52.85	1009	""=HYPERLINK(""""https://www,ncbi,nlm,nih,gov/protein/WP_053953767,1?report=genbank&log	=prottop&blast_rank=939&RID=YUGXZDVC016""""	""""WP_053953767,1"""")"""
"FAD-binding oxidoreductase [Idiomarina piscisalsi]	Idiomarina piscisalsi	1138	1138	0.99	0	53.39	1009	""=HYPERLINK(""""https://www,ncbi,nlm,nih,gov/protein/WP_126751324,1?report=genbank&log	=prottop&blast_rank=940&RID=YUGXZDVC016""""	""""WP_126751324,1"""")"""
"FAD-binding oxidoreductase [Idiomarina xiamenensis]	Idiomarina xiamenensis	1130	1130	0.99	0	53.07	1017	""=HYPERLINK(""""https://www,ncbi,nlm,nih,gov/protein/WP_008487406,1?report=genbank&log	=prottop&blast_rank=941&RID=YUGXZDVC016""""	""""WP_008487406,1"""")"""
"FAD-binding oxidoreductase [Idiomarina seosinensis]	Idiomarina seosinensis	1121	1121	0.99	0	51.87	1010	""=HYPERLINK(""""https://www,ncbi,nlm,nih,gov/protein/WP_126783864,1?report=genbank&log	=prottop&blast_rank=942&RID=YUGXZDVC016""""	""""WP_126783864,1"""")"""
"FAD-binding oxidoreductase [Idiomarina fontislapidosi]	Idiomarina fontislapidosi	1119	1119	0.99	0	52.41	1011	""=HYPERLINK(""""https://www,ncbi,nlm,nih,gov/protein/WP_110573093,1?report=genbank&log	=prottop&blast_rank=943&RID=YUGXZDVC016""""	""""WP_110573093,1"""")"""
"FAD-binding oxidoreductase [Idiomarina]	Idiomarina	1116	1116	0.99	0	52.17	1011	""=HYPERLINK(""""https://www,ncbi,nlm,nih,gov/protein/WP_105306430,1?report=genbank&log	=prottop&blast_rank=944&RID=YUGXZDVC016""""	""""WP_105306430,1"""")"""
"FAD-binding oxidoreductase [Idiomarina baltica]	Idiomarina baltica	1112	1112	0.99	0	52.02	1011	""=HYPERLINK(""""https://www,ncbi,nlm,nih,gov/protein/WP_006955777,1?report=genbank&log	=prottop&blast_rank=945&RID=YUGXZDVC016""""	""""WP_006955777,1"""")"""
"FAD-binding oxidoreductase [Aliidiomarina minuta]	Aliidiomarina minuta	1104	1104	0.99	0	51.91	1011	""=HYPERLINK(""""https://www,ncbi,nlm,nih,gov/protein/WP_126802458,1?report=genbank&log	=prottop&blast_rank=946&RID=YUGXZDVC016""""	""""WP_126802458,1"""")"""
"FAD-binding oxidoreductase [Psychrosphaera sp, MTZ26]	Psychrosphaera ytuae	1100	1100	0.99	0	52.2	1018	""=HYPERLINK(""""https://www,ncbi,nlm,nih,gov/protein/WP_208832333,1?report=genbank&log	=prottop&blast_rank=947&RID=YUGXZDVC016""""	""""WP_208832333,1"""")"""
"FAD-binding oxidoreductase [Succinimonas amylolytica]	Succinimonas amylolytica	1097	1097	0.99	0	54.26	1017	""=HYPERLINK(""""https://www,ncbi,nlm,nih,gov/protein/WP_019003032,1?report=genbank&log	=prottop&blast_rank=948&RID=YUGXZDVC016""""	""""WP_019003032,1"""")"""
"FAD-binding oxidoreductase [Ferrimonas kyonanensis]	Ferrimonas kyonanensis	1096	1096	0.99	0	53.49	1000	""=HYPERLINK(""""https://www,ncbi,nlm,nih,gov/protein/WP_028113585,1?report=genbank&log	=prottop&blast_rank=949&RID=YUGXZDVC016""""	""""WP_028113585,1"""")"""
"FAD-binding oxidoreductase [Ferrimonas sediminum]	Ferrimonas sediminum	1094	1094	0.99	0	53.79	1000	""=HYPERLINK(""""https://www,ncbi,nlm,nih,gov/protein/WP_090362923,1?report=genbank&log	=prottop&blast_rank=950&RID=YUGXZDVC016""""	""""WP_090362923,1"""")"""
"FAD-binding oxidoreductase [Idiomarina andamanensis]	Idiomarina andamanensis	1091	1091	0.98	0	52.84	1020	""=HYPERLINK(""""https://www,ncbi,nlm,nih,gov/protein/WP_156266072,1?report=genbank&log	=prottop&blast_rank=951&RID=YUGXZDVC016""""	""""WP_156266072,1"""")"""
"FAD-binding oxidoreductase [Aliidiomarina taiwanensis]	Aliidiomarina taiwanensis	1088	1088	0.99	0	51.81	1012	""=HYPERLINK(""""https://www,ncbi,nlm,nih,gov/protein/WP_126756576,1?report=genbank&log	=prottop&blast_rank=952&RID=YUGXZDVC016""""	""""WP_126756576,1"""")"""
"FAD-binding oxidoreductase [Ferrimonas sp, IMCC35001]	Ferrimonas sediminicola	1086	1086	0.99	0	53.54	999	""=HYPERLINK(""""https://www,ncbi,nlm,nih,gov/protein/WP_136853106,1?report=genbank&log	=prottop&blast_rank=953&RID=YUGXZDVC016""""	""""WP_136853106,1"""")"""
"FAD-binding oxidoreductase [Ferrimonas futtsuensis]	Ferrimonas futtsuensis	1086	1086	0.99	0	53.14	999	""=HYPERLINK(""""https://www,ncbi,nlm,nih,gov/protein/WP_028108240,1?report=genbank&log	=prottop&blast_rank=954&RID=YUGXZDVC016""""	""""WP_028108240,1"""")"""
"FAD-binding oxidoreductase [Pseudidiomarina gelatinasegens]	Pseudidiomarina gelatinasegens	1083	1083	0.97	0	53.04	1019	""=HYPERLINK(""""https://www,ncbi,nlm,nih,gov/protein/WP_128351566,1?report=genbank&log	=prottop&blast_rank=955&RID=YUGXZDVC016""""	""""WP_128351566,1"""")"""
"FAD-binding oxidoreductase [Pseudidiomarina woesei]	Pseudidiomarina woesei	1083	1083	0.98	0	52.94	1020	""=HYPERLINK(""""https://www,ncbi,nlm,nih,gov/protein/WP_055437966,1?report=genbank&log	=prottop&blast_rank=956&RID=YUGXZDVC016""""	""""WP_055437966,1"""")"""
"FAD-binding oxidoreductase [Pseudidiomarina salinarum]	Pseudidiomarina salinarum	1080	1080	0.98	0	53.02	1015	""=HYPERLINK(""""https://www,ncbi,nlm,nih,gov/protein/WP_051986100,1?report=genbank&log	=prottop&blast_rank=957&RID=YUGXZDVC016""""	""""WP_051986100,1"""")"""
"FAD-binding oxidoreductase [Pseudidiomarina marina]	Pseudidiomarina marina	1079	1079	0.98	0	52.39	1020	""=HYPERLINK(""""https://www,ncbi,nlm,nih,gov/protein/WP_126758853,1?report=genbank&log	=prottop&blast_rank=958&RID=YUGXZDVC016""""	""""WP_126758853,1"""")"""
"FAD-binding oxidoreductase [Pokkaliibacter plantistimulans]	Pokkaliibacter plantistimulans	1079	1079	0.99	0	52.73	1016	""=HYPERLINK(""""https://www,ncbi,nlm,nih,gov/protein/WP_110189111,1?report=genbank&log	=prottop&blast_rank=959&RID=YUGXZDVC016""""	""""WP_110189111,1"""")"""
"FAD-binding oxidoreductase [Aliidiomarina iranensis]	Aliidiomarina iranensis	1078	1078	0.98	0	52.23	1043	""=HYPERLINK(""""https://www,ncbi,nlm,nih,gov/protein/WP_126765858,1?report=genbank&log	=prottop&blast_rank=960&RID=YUGXZDVC016""""	""""WP_126765858,1"""")"""
"FAD-binding oxidoreductase [Pseudidiomarina donghaiensis]	Pseudidiomarina donghaiensis	1077	1077	0.98	0	52.99	1020	""=HYPERLINK(""""https://www,ncbi,nlm,nih,gov/protein/WP_092838741,1?report=genbank&log	=prottop&blast_rank=961&RID=YUGXZDVC016""""	""""WP_092838741,1"""")"""
"FAD-binding oxidoreductase [Motiliproteus coralliicola]	Motiliproteus coralliicola	1077	1077	1	0	51.75	1023	""=HYPERLINK(""""https://www,ncbi,nlm,nih,gov/protein/WP_114694239,1?report=genbank&log	=prottop&blast_rank=962&RID=YUGXZDVC016""""	""""WP_114694239,1"""")"""
"FAD-binding oxidoreductase [Ferrimonas sp, IMCC35002]	Ferrimonas aestuarii	1076	1076	1	0	53.58	1002	""=HYPERLINK(""""https://www,ncbi,nlm,nih,gov/protein/WP_136865242,1?report=genbank&log	=prottop&blast_rank=963&RID=YUGXZDVC016""""	""""WP_136865242,1"""")"""
"FAD-binding oxidoreductase [Aliidiomarina shirensis]	Aliidiomarina shirensis	1075	1075	0.99	0	52.18	1025	""=HYPERLINK(""""https://www,ncbi,nlm,nih,gov/protein/WP_126805590,1?report=genbank&log	=prottop&blast_rank=964&RID=YUGXZDVC016""""	""""WP_126805590,1"""")"""
"FAD-binding oxidoreductase [Motiliproteus coralliicola]	Motiliproteus coralliicola	1075	1075	1	0	51.6	1023	""=HYPERLINK(""""https://www,ncbi,nlm,nih,gov/protein/WP_114695941,1?report=genbank&log	=prottop&blast_rank=965&RID=YUGXZDVC016""""	""""WP_114695941,1"""")"""
"FAD-binding oxidoreductase [Neptunomonas antarctica]	Neptunomonas antarctica	1073	1073	1	0	50.83	1021	""=HYPERLINK(""""https://www,ncbi,nlm,nih,gov/protein/WP_054341010,1?report=genbank&log	=prottop&blast_rank=966&RID=YUGXZDVC016""""	""""WP_054341010,1"""")"""
"FAD-binding oxidoreductase [Aliidiomarina maris]	Aliidiomarina maris	1073	1073	0.98	0	51.36	1024	""=HYPERLINK(""""https://www,ncbi,nlm,nih,gov/protein/WP_111569097,1?report=genbank&log	=prottop&blast_rank=967&RID=YUGXZDVC016""""	""""WP_111569097,1"""")"""
"FAD-binding oxidoreductase [Dongshaea marina]	Dongshaea marina	1071	1071	0.95	0	53.92	978	""=HYPERLINK(""""https://www,ncbi,nlm,nih,gov/protein/WP_108649796,1?report=genbank&log	=prottop&blast_rank=968&RID=YUGXZDVC016""""	""""WP_108649796,1"""")"""
"FAD-binding protein [Pseudidiomarina sediminum]	Pseudidiomarina sediminum	1071	1071	0.97	0	53.31	1001	""=HYPERLINK(""""https://www,ncbi,nlm,nih,gov/protein/WP_222444456,1?report=genbank&log	=prottop&blast_rank=969&RID=YUGXZDVC016""""	""""WP_222444456,1"""")"""
"FAD-binding oxidoreductase [Crenobacter cavernae]	Crenobacter cavernae	1070	1070	0.99	0	53.34	1011	""=HYPERLINK(""""https://www,ncbi,nlm,nih,gov/protein/WP_115432100,1?report=genbank&log	=prottop&blast_rank=970&RID=YUGXZDVC016""""	""""WP_115432100,1"""")"""
"FAD-binding oxidoreductase [Marinobacterium lutimaris]	Marinobacterium lutimaris	1068	1068	1	0	51.41	1017	""=HYPERLINK(""""https://www,ncbi,nlm,nih,gov/protein/WP_104001956,1?report=genbank&log	=prottop&blast_rank=971&RID=YUGXZDVC016""""	""""WP_104001956,1"""")"""
"FAD-binding oxidoreductase [Pseudidiomarina halophila]	Pseudidiomarina halophila	1066	1066	0.98	0	51.63	1021	""=HYPERLINK(""""https://www,ncbi,nlm,nih,gov/protein/WP_126762821,1?report=genbank&log	=prottop&blast_rank=972&RID=YUGXZDVC016""""	""""WP_126762821,1"""")"""
"FAD-binding oxidoreductase [Pseudidiomarina indica]	Pseudidiomarina indica	1066	1066	0.98	0	51.49	1019	""=HYPERLINK(""""https://www,ncbi,nlm,nih,gov/protein/WP_092590819,1?report=genbank&log	=prottop&blast_rank=973&RID=YUGXZDVC016""""	""""WP_092590819,1"""")"""
"FAD-binding oxidoreductase [Marinobacterium mangrovicola]	Marinobacterium mangrovicola	1066	1066	1	0	51.31	1017	""=HYPERLINK(""""https://www,ncbi,nlm,nih,gov/protein/WP_132288445,1?report=genbank&log	=prottop&blast_rank=974&RID=YUGXZDVC016""""	""""WP_132288445,1"""")"""
"FAD-binding oxidoreductase [Marinobacterium litorale]	Marinobacterium litorale	1065	1065	0.99	0	51.17	1018	""=HYPERLINK(""""https://www,ncbi,nlm,nih,gov/protein/WP_027855159,1?report=genbank&log	=prottop&blast_rank=975&RID=YUGXZDVC016""""	""""WP_027855159,1"""")"""
"FAD-binding oxidoreductase [Marinomonas fungiae]	Marinomonas fungiae	1063	1063	1	0	49.51	1023	""=HYPERLINK(""""https://www,ncbi,nlm,nih,gov/protein/WP_055462401,1?report=genbank&log	=prottop&blast_rank=976&RID=YUGXZDVC016""""	""""WP_055462401,1"""")"""
"FAD-binding oxidoreductase [Pseudidiomarina homiensis]	Pseudidiomarina homiensis	1061	1061	0.98	0	51.12	1026	""=HYPERLINK(""""https://www,ncbi,nlm,nih,gov/protein/WP_198677639,1?report=genbank&log	=prottop&blast_rank=977&RID=YUGXZDVC016""""	""""WP_198677639,1"""")"""
"FAD-binding oxidoreductase [Motiliproteus sediminis]	Motiliproteus sediminis	1060	1060	1	0	51.75	1019	""=HYPERLINK(""""https://www,ncbi,nlm,nih,gov/protein/WP_210397690,1?report=genbank&log	=prottop&blast_rank=978&RID=YUGXZDVC016""""	""""WP_210397690,1"""")"""
"FAD-binding oxidoreductase [Gilvimarinus chinensis]	Gilvimarinus chinensis	1060	1060	0.99	0	52.11	1017	""=HYPERLINK(""""https://www,ncbi,nlm,nih,gov/protein/WP_020208930,1?report=genbank&log	=prottop&blast_rank=979&RID=YUGXZDVC016""""	""""WP_020208930,1"""")"""
"FAD-binding oxidoreductase [Pseudogulbenkiania subflava]	Pseudogulbenkiania subflava	1060	1060	0.99	0	52.94	1013	""=HYPERLINK(""""https://www,ncbi,nlm,nih,gov/protein/WP_085277575,1?report=genbank&log	=prottop&blast_rank=980&RID=YUGXZDVC016""""	""""WP_085277575,1"""")"""
"FAD-binding oxidoreductase [Pseudidiomarina tainanensis]	Pseudidiomarina tainanensis	1058	1058	0.98	0	52.74	1020	""=HYPERLINK(""""https://www,ncbi,nlm,nih,gov/protein/WP_130202902,1?report=genbank&log	=prottop&blast_rank=981&RID=YUGXZDVC016""""	""""WP_130202902,1"""")"""
"FAD-binding oxidoreductase [Marinomonas polaris]	Marinomonas polaris	1058	1058	1	0	48.78	1024	""=HYPERLINK(""""https://www,ncbi,nlm,nih,gov/protein/WP_072839101,1?report=genbank&log	=prottop&blast_rank=982&RID=YUGXZDVC016""""	""""WP_072839101,1"""")"""
"FAD-binding oxidoreductase [Marinomonas aquimarina]	Marinomonas aquimarina	1057	1057	1	0	49.22	1023	""=HYPERLINK(""""https://www,ncbi,nlm,nih,gov/protein/WP_067209097,1?report=genbank&log	=prottop&blast_rank=983&RID=YUGXZDVC016""""	""""WP_067209097,1"""")"""
"FAD-binding oxidoreductase [Pseudidiomarina insulisalsae]	Pseudidiomarina insulisalsae	1056	1056	0.98	0	51.22	1026	""=HYPERLINK(""""https://www,ncbi,nlm,nih,gov/protein/WP_126754775,1?report=genbank&log	=prottop&blast_rank=984&RID=YUGXZDVC016""""	""""WP_126754775,1"""")"""
"FAD-binding oxidoreductase [Marinomonas atlantica]	Marinomonas atlantica	1056	1056	1	0	49.66	1023	""=HYPERLINK(""""https://www,ncbi,nlm,nih,gov/protein/WP_067099378,1?report=genbank&log	=prottop&blast_rank=985&RID=YUGXZDVC016""""	""""WP_067099378,1"""")"""
"FAD-binding oxidoreductase [Microbulbifer]	Microbulbifer	1055	1055	0.99	0	52.79	1023	""=HYPERLINK(""""https://www,ncbi,nlm,nih,gov/protein/WP_067085389,1?report=genbank&log	=prottop&blast_rank=986&RID=YUGXZDVC016""""	""""WP_067085389,1"""")"""
"FAD-binding oxidoreductase [Aliidiomarina soli]	Aliidiomarina soli	1054	1054	0.98	0	51.63	1019	""=HYPERLINK(""""https://www,ncbi,nlm,nih,gov/protein/WP_126798010,1?report=genbank&log	=prottop&blast_rank=987&RID=YUGXZDVC016""""	""""WP_126798010,1"""")"""
"FAD-binding oxidoreductase [Marinobacterium zhoushanense]	Marinobacterium zhoushanense	1054	1054	0.99	0	51.03	1018	""=HYPERLINK(""""https://www,ncbi,nlm,nih,gov/protein/WP_188747671,1?report=genbank&log	=prottop&blast_rank=988&RID=YUGXZDVC016""""	""""WP_188747671,1"""")"""
"FAD-binding oxidoreductase [Gilvimarinus agarilyticus]	Gilvimarinus agarilyticus	1053	1053	0.99	0	51.62	1017	""=HYPERLINK(""""https://www,ncbi,nlm,nih,gov/protein/WP_041523818,1?report=genbank&log	=prottop&blast_rank=989&RID=YUGXZDVC016""""	""""WP_041523818,1"""")"""
"FAD-binding oxidoreductase [Pseudidiomarina maritima]	Pseudidiomarina maritima	1053	1053	0.98	0	52.54	1020	""=HYPERLINK(""""https://www,ncbi,nlm,nih,gov/protein/WP_092855056,1?report=genbank&log	=prottop&blast_rank=990&RID=YUGXZDVC016""""	""""WP_092855056,1"""")"""
"FAD-binding oxidoreductase [Silvimonas terrae]	Silvimonas terrae	1053	1053	1	0	51.76	1014	""=HYPERLINK(""""https://www,ncbi,nlm,nih,gov/protein/WP_184101852,1?report=genbank&log	=prottop&blast_rank=991&RID=YUGXZDVC016""""	""""WP_184101852,1"""")"""
"FAD-binding oxidoreductase [Pseudidiomarina aquimaris]	Pseudidiomarina aquimaris	1052	1052	0.98	0	51.13	1015	""=HYPERLINK(""""https://www,ncbi,nlm,nih,gov/protein/WP_126832982,1?report=genbank&log	=prottop&blast_rank=992&RID=YUGXZDVC016""""	""""WP_126832982,1"""")"""
"FAD-binding oxidoreductase [Pseudoalteromonas luteoviolacea]	Pseudoalteromonas luteoviolacea	1052	1052	0.97	0	51.05	1002	""=HYPERLINK(""""https://www,ncbi,nlm,nih,gov/protein/WP_142047679,1?report=genbank&log	=prottop&blast_rank=993&RID=YUGXZDVC016""""	""""WP_142047679,1"""")"""
"FAD-binding oxidoreductase [Nitrincola alkalilacustris]	Nitrincola alkalilacustris	1051	1051	0.99	0	51.03	1021	""=HYPERLINK(""""https://www,ncbi,nlm,nih,gov/protein/WP_151703594,1?report=genbank&log	=prottop&blast_rank=994&RID=YUGXZDVC016""""	""""WP_151703594,1"""")"""
"FAD-binding oxidoreductase [Silvimonas amylolytica]	Silvimonas amylolytica	1051	1051	1	0	51.86	1014	""=HYPERLINK(""""https://www,ncbi,nlm,nih,gov/protein/WP_188691990,1?report=genbank&log	=prottop&blast_rank=995&RID=YUGXZDVC016""""	""""WP_188691990,1"""")"""
"FAD-binding oxidoreductase [Aliidiomarina sedimenti]	Aliidiomarina sedimenti	1051	1051	0.98	0	51.63	1019	""=HYPERLINK(""""https://www,ncbi,nlm,nih,gov/protein/WP_126787908,1?report=genbank&log	=prottop&blast_rank=996&RID=YUGXZDVC016""""	""""WP_126787908,1"""")"""
"FAD-binding oxidoreductase [Neptunomonas qingdaonensis]	Neptunomonas qingdaonensis	1051	1051	1	0	49.95	1019	""=HYPERLINK(""""https://www,ncbi,nlm,nih,gov/protein/WP_090727520,1?report=genbank&log	=prottop&blast_rank=997&RID=YUGXZDVC016""""	""""WP_090727520,1"""")"""
"FAD-binding oxidoreductase [Marinobacterium profundum]	Marinobacterium profundum	1051	1051	0.99	0	52.44	1023	""=HYPERLINK(""""https://www,ncbi,nlm,nih,gov/protein/WP_067292341,1?report=genbank&log	=prottop&blast_rank=998&RID=YUGXZDVC016""""	""""WP_067292341,1"""")"""
"FAD-binding oxidoreductase [Nitrincola tapanii]	Nitrincola tapanii	1050	1050	1	0	50.49	1018	""=HYPERLINK(""""https://www,ncbi,nlm,nih,gov/protein/WP_149390474,1?report=genbank&log	=prottop&blast_rank=999&RID=YUGXZDVC016""""	""""WP_149390474,1"""")"""
"FAD-binding oxidoreductase [Marinomonas foliarum]	Marinomonas foliarum	1050	1050	1	0	48.93	1024	""=HYPERLINK(""""https://www,ncbi,nlm,nih,gov/protein/WP_205114669,1?report=genbank&log	=prottop&blast_rank=1000&RID=YUGXZDVC016""""	""""WP_205114669,1"""")"""
"		"
